# Supplementary material for: Effect of lipid-based nutrient supplement—Medium quantity on reduction of stunting in children 6-23 months of age in Sindh, Pakistan: A cluster randomized controlled trial
Source: PLoS One. 2020 Aug 13;15(8):e0237210. doi: 10.1371/journal.pone.0237210 (PMC7425934; doi:10.1371/journal.pone.0237210)
Supplement: S1 Data set — (ZIP) [file pone.0237210.s004.zip]

Archive with 3 entries (3 files):
- Data Set/codebook_6_23months.xls
- Data Set/data_6_23months.csv
- Data Set/data_6_23months.dta
