# Supplementary material for: Effect of lipid-based nutrient supplement—Medium quantity on reduction of stunting in children 6-23 months of age in Sindh, Pakistan: A cluster randomized controlled trial
Source: PLoS One. 2020 Aug 13;15(8):e0237210. doi: 10.1371/journal.pone.0237210 (PMC7425934; doi:10.1371/journal.pone.0237210)
Supplement: S1 Data set — (ZIP) [file pone.0237210.s004.zip › Data Set/codebook_6_23months.xls]

## Sheet: Sheet1
Variable Name	Variable Label	Answer Label	Answer Code	Variable Type
id	Child ID	Open ended		Integer
vno	Child's Follow-up number			Numeric
		At Baseline	0
arm	Arm of the study			Numeric
		Control	0
		Intervention	1
cluster	Cluster	Open ended		Numeric
gender	Child's Gender?			Numeric
		Male	1
		Female	2
agem	Age in months	Open ended		Numeric
status	Was the child available for interview			Numeric
		Present	1
		Permanently moved out	2
		Moved out temporarily	3
		Refused	4
		House was locked during window period	5
		Died	6
		Absent/Missed	7
ageexp	Age at exposure to LNS			Numeric
		6-12 months	1
		13-18 months	2
fsc_ctg	Food Consumption Score (FSC)			Numeric
		Poor (1-28)	1
		Borderline (28.1-42)	2
		Acceptable (>42)	3
hhs_ctg	Household Hunger Scale (HHS)			Numeric
		None or light hunger (0-1 score)	1
		Moderate hunger (2-3 scores)	2
		Severe hunger (4-6 scores)	3
impwater	Improved water			Numeric
		Un-improved water	0
		Improved water	1
anemic	Haemoglobin level			Numeric
		Normal(>=11gm/dl)	0
		Server Anemia(<7gm/dl)	1
		Moderate Anemia(>=7 & <11 gm/dl)	2
haz	Stunting (Height for Age)			Numeric
		Normal	0
		Stunted	1
waz	Under-weight (Weight for Age)			Numeric
		Normal	0
		Under-weight	1
whz	Wasting (Weight for Height)			Numeric
		Normal	0
		Wasted	1
diar	Diarrhoea last two weeks			Numeric
		Diarrhea last two weeks	1
ari	ARI last two weeks			Numeric
		ARI last 2 weeks	1
diarep	Diarrhoea episodes	Open ended		Numeric
ariep	ARI episodes	Open ended		Numeric
dobs	Days observed	Open ended		Numeric
days_received	Days of Wawamum received	Open ended		Numeric
days_consumed	Days of Wawamum consumed	Open ended		Numeric
compliance	Compliance of Wawamum (days consumed/days observed*100)	Open ended		Numeric
sum_sharing	Number of sachet shared with other children	Open ended		Numeric
sachsharingcat	Number of sachet shared with other children			Numeric
		None	0
		1-30	1
		31-60	2
		61-90	3
		>90	4
