# Supplementary material for: Effect of lipid-based nutrient supplement—Medium quantity on reduction of stunting in children 6-23 months of age in Sindh, Pakistan: A cluster randomized controlled trial
Source: PLoS One. 2020 Aug 13;15(8):e0237210. doi: 10.1371/journal.pone.0237210 (PMC7425934; doi:10.1371/journal.pone.0237210)
Supplement: S1 Data set — (ZIP) [file pone.0237210.s004.zip › Data Set/data_6_23months.csv]

id	vno	arm	cluster	gender	agem	status	ageexp	fsc_ctg	hhs_ctg	impwater	anemic	haz	waz	whz	diar	ari	diarep	ariep	dobs	days_received	days_consumed	compliance	sum_sharing	sachsharingcat
3001	0	0	9	1	6.8008213	1	1	3	1	1	2	0	0	0	0	0	1	1
3001	1	0	9	1	7.4579058	1	1	3	1	1		0	0	0	0	0	1	1
3001	2	0	9	1	8.5749483	1	1	3	1	1					0	1	1	1
3001	3	0	9	1	9.5605745	1	1	3	1	1		0	0	0	1	0	1	1
3001	4	0	9	1	10.579056	1	1	3	1	1							1	1
3001	5	0	9	1	11.498973	1	1	3	1	1					0	0	1	1
3001	6	0	9	1	12.681725	4	1	3	1	1							1	1
3002	0	0	9	1	6.5708418	1	1	3	1	1	2	0	0	0	1	1	5	2
3002	1	0	9	1	7.6221766	1	1	3	1	1					1	0	5	2
3002	2	0	9	1	8.6078033	1	1	3	1	1					0	0	5	2
3002	3	0	9	1	9.6262836	1	1	3	1	1		0	0	0	0	0	5	2
3002	4	0	9	1	10.546202	1	1	3	1	1					1	0	5	2
3002	5	0	9	1	11.728952	1	1	3	1	1							5	2
3002	6	0	9	1	12.714579	1	1	3	1	1		0	0	0	1	0	5	2
3002	7	0	9	1	13.667351	1	2	3	1	1					0	0	5	2
3002	8	0	9	1	14.784394	1	2	3	1	1					1	1	5	2
3002	9	0	9	1	15.835729	1	2	3	1	1		0	0	0			5	2
3002	10	0	9	1	16.887064	7	2	3	1	1							5	2
3002	11	0	9	1	17.609856	1	2	3	1	1					0	0	5	2
3002	12	0	9	1	18.956879	7	2	3	1	1							5	2
3002	13	0	9	1	19.975359	1		3	1	1		0	0	0			5	2
3002	14	0	9	1	20.796715	7		3	1	1							5	2
3002	15	0	9	1	21.650925	1		3	1	1		0	0	0	0	1	5	2
3002	16	0	9	1	23.09651	7		3	1	1							5	2
3002	17	0	9	1	23.88501	1		3	1	1	2	0	0	0	1	0	5	2
3003	0	1	1	2	6.3080082	1	1	3	1	1	2	0	0	0	1	1	10	2	548	420	417	76.094887	3	1
3003	1	1	1	2	7.2936344	7	1	3	1	1							10	2	548	420	417	76.094887	3	1
3003	2	1	1	2	8.3121147	1	1	3	1	1					1	0	10	2	548	420	417	76.094887	3	1
3003	3	1	1	2	9.3634501	1	1	3	1	1		0	0	0	1	0	10	2	548	420	417	76.094887	3	1
3003	4	1	1	2	10.217659	1	1	3	1	1					0	1	10	2	548	420	417	76.094887	3	1
3003	5	1	1	2	11.301848	1	1	3	1	1					0	0	10	2	548	420	417	76.094887	3	1
3003	6	1	1	2	12.418891	1	1	3	1	1		0	0	0	1	0	10	2	548	420	417	76.094887	3	1
3003	7	1	1	2	13.273101	1	2	3	1	1					0	0	10	2	548	420	417	76.094887	3	1
3003	8	1	1	2	14.422997	1	2	3	1	1					0	1	10	2	548	420	417	76.094887	3	1
3003	9	1	1	2	15.408625	1	2	3	1	1		0	0	0	1	0	10	2	548	420	417	76.094887	3	1
3003	10	1	1	2	16.361397	1	2	3	1	1					1	0	10	2	548	420	417	76.094887	3	1
3003	11	1	1	2	17.347023	1	2	3	1	1					1	0	10	2	548	420	417	76.094887	3	1
3003	12	1	1	2	18.266941	1	2	3	1	1		0	0	0	1	0	10	2	548	420	417	76.094887	3	1
3003	13	1	1	2	19.35113	1		3	1	1					0	0	10	2	548	420	417	76.094887	3	1
3003	14	1	1	2	20.402464	1		3	1	1					1	0	10	2	548	420	417	76.094887	3	1
3003	15	1	1	2	21.38809	1		3	1	1		0	0	0	1	0	10	2	548	420	417	76.094887	3	1
3003	16	1	1	2	22.308008	1		3	1	1					1	0	10	2	548	420	417	76.094887	3	1
3003	17	1	1	2	23.392197	7		3	1	1							10	2	548	420	417	76.094887	3	1
3003	18	1	1	2	24.312115	1		3	1	1	2	0	0	0	0	0	10	2	548	420	417	76.094887	3	1
3006	0	1	2	2	6.3737168	1	1	3	1	1	2	0	0	0	1	0	6	2	614	450	370	60.260586	80	3
3006	1	1	2	2	7.1622176	1	1	3	1	1		0	0	0	1	0	6	2	614	450	370	60.260586	80	3
3006	2	1	2	2	8.2135525	1	1	3	1	1							6	2	614	450	370	60.260586	80	3
3006	3	1	2	2	9.3634501	1	1	3	1	1		0	0	0			6	2	614	450	370	60.260586	80	3
3006	4	1	2	2	10.546202	1	1	3	1	1					1	0	6	2	614	450	370	60.260586	80	3
3006	5	1	2	2	11.498973	1	1	3	1	1							6	2	614	450	370	60.260586	80	3
3006	6	1	2	2	12.451745	1	1	3	1	1		0	0	0			6	2	614	450	370	60.260586	80	3
3006	7	1	2	2	13.667351	5	2	3	1	1							6	2	614	450	370	60.260586	80	3
3006	8	1	2	2	14.554415	1	2	3	1	1							6	2	614	450	370	60.260586	80	3
3006	9	1	2	2	15.507187	1	2	3	1	1		0	0	0	1	0	6	2	614	450	370	60.260586	80	3
3006	10	1	2	2	16.427105	1	2	3	1	1							6	2	614	450	370	60.260586	80	3
3006	11	1	2	2	17.412731	1	2	3	1	1					1	0	6	2	614	450	370	60.260586	80	3
3006	12	1	2	2	18.431211	1	2	3	1	1		1	0	0	1	0	6	2	614	450	370	60.260586	80	3
3006	13	1	2	2	19.383984	1		3	1	1					0	1	6	2	614	450	370	60.260586	80	3
3006	14	1	2	2	20.336756	1		3	1	1					1	1	6	2	614	450	370	60.260586	80	3
3006	15	1	2	2	21.256674	1		3	1	1		1	0	0	0	0	6	2	614	450	370	60.260586	80	3
3006	16	1	2	2	22.505133	1		3	1	1							6	2	614	450	370	60.260586	80	3
3006	17	1	2	2	23.556469	3		3	1	1							6	2	614	450	370	60.260586	80	3
3006	18	1	2	2	24.607803	3		3	1	1							6	2	614	450	370	60.260586	80	3
3006	20	1	2	2	26.546202	1		3	1	1	2	0	0	0			6	2	614	450	370	60.260586	80	3
3007	0	0	8	2	6.4065709	1	1	3	1	1	2	0	0	0	1	0	6	11
3007	1	0	8	2	7.4250512	1	1	3	1	1					1	1	6	11
3007	2	0	8	2	8.6735115	1	1	3	1	1					0	1	6	11
3007	3	0	8	2	9.3963041	1	1	3	1	1		0	0	0	1	1	6	11
3007	4	0	8	2	10.38193	1	1	3	1	1					0	0	6	11
3007	5	0	8	2	11.597536	1	1	3	1	1					1	0	6	11
3007	6	0	8	2	12.64887	1	1	3	1	1		0	0	0	0	1	6	11
3007	7	0	8	2	13.50308	1	2	3	1	1					1	1	6	11
3007	8	0	8	2	14.521561	3	2	3	1	1							6	11
3007	9	0	8	2	15.408625	1	2	3	1	1		0	0	0	1	1	6	11
3007	10	0	8	2	16.492813	1	2	3	1	1							6	11
3007	11	0	8	2	17.412731	1	2	3	1	1							6	11
3007	12	0	8	2	18.398357	1	2	3	1	1		0	0	0	0	1	6	11
3007	13	0	8	2	19.416838	1		3	1	1					0	1	6	11
3007	14	0	8	2	20.402464	1		3	1	1					0	1	6	11
3007	15	0	8	2	21.420944	1		3	1	1		1	1	0	0	1	6	11
3007	16	0	8	2	22.702259	1		3	1	1					1	0	6	11
3007	17	0	8	2	23.457905	1		3	1	1							6	11
3007	18	0	8	2	24.673512	1		3	1	1	2	1	1	0	0	1	6	11
3008	0	0	8	1	6.8008213	1	1	3	1	1	2	0	0	0	0	1	5	4
3008	1	0	8	1	7.8521562	1	1	3	1	1		0	0	0	0	0	5	4
3008	2	0	8	1	8.8377819	1	1	3	1	1							5	4
3008	3	0	8	1	9.8891172	1	1	3	1	1		0	1	1	1	1	5	4
3008	4	0	8	1	10.841889	1	1	3	1	1					0	0	5	4
3008	5	0	8	1	11.827516	1	1	3	1	1					1	0	5	4
3008	6	0	8	1	12.87885	1	1	3	1	1		0	1	1	1	0	5	4
3008	7	0	8	1	13.798768	1	2	3	1	1					0	1	5	4
3008	8	0	8	1	15.080082	7	2	3	1	1							5	4
3008	9	0	8	1	15.77002	1	2	3	1	1		1	1	1	1	0	5	4
3008	10	0	8	1	16.821356	1	2	3	1	1					1	1	5	4
3008	11	0	8	1	17.741274	1	2	3	1	1							5	4
3008	12	0	8	1	18.7269	1	2	3	1	1		1	1	1			5	4
3008	13	0	8	1	19.843943	1		3	1	1					0	0	5	4
3008	14	0	8	1	20.862423	1		3	1	1					0	1	5	4
3008	15	0	8	1	21.848049	1		3	1	1		1	1	1	0	0	5	4
3008	16	0	8	1	22.833675	1		3	1	1					0	0	5	4
3008	17	0	8	1	23.819302	1		3	1	1							5	4
3008	18	0	8	1	24.73922	1		3	1	1	2	1	1	1	0	0	5	4
3012	0	1	2	2	5.4866529	1	1	3	1	1	2	0	0	0	0	1	7	9	514	480	379	73.735405	101	4
3012	1	1	2	2	6.4722791	1	1	3	1	1		0	0	0	0	1	7	9	514	480	379	73.735405	101	4
3012	2	1	2	2	7.5893226	1	1	3	1	1		0	0	0	0	1	7	9	514	480	379	73.735405	101	4
3012	3	1	2	2	8.5092402	1	1	3	1	1					1	0	7	9	514	480	379	73.735405	101	4
3012	4	1	2	2	9.4620123	1	1	3	1	1					1	1	7	9	514	480	379	73.735405	101	4
3012	5	1	2	2	10.447639	1	1	3	1	1					1	1	7	9	514	480	379	73.735405	101	4
3012	6	1	2	2	11.498973	1	1	3	1	1		0	0	0	0	1	7	9	514	480	379	73.735405	101	4
3012	7	1	2	2	12.517454	1	1	3	1	1					1	0	7	9	514	480	379	73.735405	101	4
3012	8	1	2	2	13.535934	1	2	3	1	1					0	0	7	9	514	480	379	73.735405	101	4
3012	9	1	2	2	14.422997	1	2	3	1	1		0	0	0	0	0	7	9	514	480	379	73.735405	101	4
3012	10	1	2	2	15.572895	1	2	3	1	1					1	1	7	9	514	480	379	73.735405	101	4
3012	11	1	2	2	16.492813	1	2	3	1	1					1	0	7	9	514	480	379	73.735405	101	4
3012	12	1	2	2	17.675564	1	2	3	1	1		0			1	0	7	9	514	480	379	73.735405	101	4
3012	13	1	2	2	18.49692	1	2	3	1	1					0	1	7	9	514	480	379	73.735405	101	4
3012	14	1	2	2	19.482546	1		3	1	1					0	0	7	9	514	480	379	73.735405	101	4
3012	15	1	2	2	20.53388	1		3	1	1		0	0	0	0	1	7	9	514	480	379	73.735405	101	4
3012	16	1	2	2	21.486652	1		3	1	1					0	1	7	9	514	480	379	73.735405	101	4
3012	17	1	2	2	22.373716	1		3	1	1	2	0	0	0			7	9	514	480	379	73.735405	101	4
3013	0	1	2	2	20.698153	1		3	1	1	2		1	0	0	0	5	4	521	480	388	74.472168	92	4
3013	1	1	2	2	21.618071	1		3	1	1					1	0	5	4	521	480	388	74.472168	92	4
3013	2	1	2	2	22.570843	1		3	1	1					1	0	5	4	521	480	388	74.472168	92	4
3013	3	1	2	2	23.720739	1		3	1	1			1	0	1	1	5	4	521	480	388	74.472168	92	4
3013	4	1	2	2	24.607803	1		3	1	1					0	1	5	4	521	480	388	74.472168	92	4
3013	5	1	2	2	25.626284	1		3	1	1					1	1	5	4	521	480	388	74.472168	92	4
3013	6	1	2	2	26.644764	1		3	1	1		1	1	0	0	0	5	4	521	480	388	74.472168	92	4
3013	7	1	2	2	27.531828	3		3	1	1							5	4	521	480	388	74.472168	92	4
3013	8	1	2	2	28.681725	1		3	1	1					0	1	5	4	521	480	388	74.472168	92	4
3013	9	1	2	2	29.601643	1		3	1	1		1	1	0	0	0	5	4	521	480	388	74.472168	92	4
3013	10	1	2	2	30.784393	1		3	1	1					0	0	5	4	521	480	388	74.472168	92	4
3013	11	1	2	2	31.605749	1		3	1	1					0	0	5	4	521	480	388	74.472168	92	4
3013	12	1	2	2	32.591377	1		3	1	1		1	1	0	0	0	5	4	521	480	388	74.472168	92	4
3013	13	1	2	2	33.642712	1		3	1	1					0	0	5	4	521	480	388	74.472168	92	4
3013	14	1	2	2	34.595482	1		3	1	1							5	4	521	480	388	74.472168	92	4
3013	15	1	2	2	35.581108	1		3	1	1		1	1	0	1	0	5	4	521	480	388	74.472168	92	4
3013	16	1	2	2	36.763859	1		3	1	1					0	0	5	4	521	480	388	74.472168	92	4
3013	17	1	2	2	37.815193	1		3	1	1	2	1	1	0	0	0	5	4	521	480	388	74.472168	92	4
3014	0	0	8	1	6.4065709	1	1	3	1	1	2	1		1	0	0	15	7
3014	1	0	8	1	7.6221766	1	1	3	1	1					1	1	15	7
3014	2	0	8	1	8.6078033	1	1	3	1	1					1	1	15	7
3014	3	0	8	1	9.5277205	1	1	3	1	1			0	0	1	1	15	7
3014	4	0	8	1	10.546202	1	1	3	1	1					1	0	15	7
3014	5	0	8	1	11.761807	1	1	3	1	1					1	0	15	7
3014	6	0	8	1	12.583162	1	1	3	1	1		1		1	1	1	15	7
3014	7	0	8	1	13.667351	1	2	3	1	1					1	0	15	7
3014	8	0	8	1	14.620123	1	2	3	1	1					1	1	15	7
3014	9	0	8	1	16	1	2	3	1	1		1	1	1	1	1	15	7
3014	10	0	8	1	16.657084	1	2	3	1	1					0	0	15	7
3014	11	0	8	1	17.675564	1	2	3	1	1					1	0	15	7
3014	12	0	8	1	18.562628	1	2	3	1	1			1	1	1	0	15	7
3014	13	0	8	1	19.581108	1		3	1	1					1	0	15	7
3014	14	0	8	1	20.599588	1		3	1	1					1	1	15	7
3014	15	0	8	1	21.618071	1		3	1	1				1	1	0	15	7
3014	16	0	8	1	22.636551	1		3	1	1					1	0	15	7
3014	17	0	8	1	23.392197	1		3	1	1							15	7
3014	18	0	8	1	24.607803	1		3	1	1	2			1	0	0	15	7
3015	0	1	2	1	6.5379877	1	1	3	1	1	2	0	0	0	0	0	7	3	547	300	267	48.811699	33	2
3015	1	1	2	1	7.4579058	1	1	3	1	1					0	0	7	3	547	300	267	48.811699	33	2
3015	2	1	2	1	8.3778238	1	1	3	1	1					1	0	7	3	547	300	267	48.811699	33	2
3015	3	1	2	1	9.4291582	1	1	3	1	1		0	0	0	1	1	7	3	547	300	267	48.811699	33	2
3015	4	1	2	1	10.38193	1	1	3	1	1							7	3	547	300	267	48.811699	33	2
3015	5	1	2	1	11.433265	1	1	3	1	1					0	0	7	3	547	300	267	48.811699	33	2
3015	6	1	2	1	12.451745	1	1	3	1	1		0	0	0	0	1	7	3	547	300	267	48.811699	33	2
3015	7	1	2	1	13.371663	1	2	3	1	1					1	1	7	3	547	300	267	48.811699	33	2
3015	8	1	2	1	14.488707	1	2	3	1	1					1	0	7	3	547	300	267	48.811699	33	2
3015	9	1	2	1	15.408625	1	2	3	1	1		0	0	0	0	0	7	3	547	300	267	48.811699	33	2
3015	10	1	2	1	16.459959	1	2	3	1	1					1	0	7	3	547	300	267	48.811699	33	2
3015	11	1	2	1	17.478439	3	2	3	1	1							7	3	547	300	267	48.811699	33	2
3015	12	1	2	1	18.49692	1	2	3	1	1		1	0	0	1	0	7	3	547	300	267	48.811699	33	2
3015	13	1	2	1	19.449692	1		3	1	1							7	3	547	300	267	48.811699	33	2
3015	14	1	2	1	20.468172	3		3	1	1							7	3	547	300	267	48.811699	33	2
3015	15	1	2	1	21.618071	3		3	1	1							7	3	547	300	267	48.811699	33	2
3015	16	1	2	1	22.767967	3		3	1	1							7	3	547	300	267	48.811699	33	2
3015	17	1	2	1	23.622177	3		3	1	1							7	3	547	300	267	48.811699	33	2
3015	18	1	2	1	24.509241	1		3	1	1	0	1	0	0	1	0	7	3	547	300	267	48.811699	33	2
3016	0	1	2	1	6.8336754	1	1	3	2	1	2	0	1	0	0	0	5	0	582	450	395	67.869415	55	2
3016	1	1	2	1	7.9178643	1	1	3	2	1					1	0	5	0	582	450	395	67.869415	55	2
3016	2	1	2	1	8.8706369	1	1	3	2	1					1	0	5	0	582	450	395	67.869415	55	2
3016	3	1	2	1	9.7577	1	1	3	2	1		1	1	1			5	0	582	450	395	67.869415	55	2
3016	4	1	2	1	11.00616	1	1	3	2	1					1	0	5	0	582	450	395	67.869415	55	2
3016	5	1	2	1	11.926078	1	1	3	2	1					1	0	5	0	582	450	395	67.869415	55	2
3016	7	1	2	1	14.12731	3	2	3	2	1							5	0	582	450	395	67.869415	55	2
3016	8	1	2	1	14.850102	1	2	3	2	1					1	0	5	0	582	450	395	67.869415	55	2
3016	9	1	2	1	15.835729	1	2	3	2	1		1	1	0			5	0	582	450	395	67.869415	55	2
3016	10	1	2	1	16.952772	1	2	3	2	1							5	0	582	450	395	67.869415	55	2
3016	11	1	2	1	17.87269	1	2	3	2	1							5	0	582	450	395	67.869415	55	2
3016	12	1	2	1	18.825462	1	2	3	2	1		1	1	0			5	0	582	450	395	67.869415	55	2
3016	13	1	2	1	19.811089	1		3	2	1							5	0	582	450	395	67.869415	55	2
3016	14	1	2	1	20.862423	1		3	2	1							5	0	582	450	395	67.869415	55	2
3016	15	1	2	1	21.946611	1		3	2	1		1	1	0			5	0	582	450	395	67.869415	55	2
3016	16	1	2	1	22.800821	1		3	2	1							5	0	582	450	395	67.869415	55	2
3016	18	1	2	1	25.100616	3		3	2	1							5	0	582	450	395	67.869415	55	2
3016	19	1	2	1	25.954826	1		3	2	1	2	1	1	0			5	0	582	450	395	67.869415	55	2
3017	0	1	1	2	6.2422996	1	1	3	1	0	2	0	0	0	1	0	10	5	550	510	385	70	125	4
3017	1	1	1	2	7.0636549	1	1	3	1	0		0	0	0	1	1	10	5	550	510	385	70	125	4
3017	2	1	1	2	8.1806984	1	1	3	1	0		0	0	0	1	1	10	5	550	510	385	70	125	4
3017	3	1	1	2	9.1006165	1	1	3	1	0					1	0	10	5	550	510	385	70	125	4
3017	4	1	1	2	10.151951	1	1	3	1	0					1	0	10	5	550	510	385	70	125	4
3017	5	1	1	2	11.039015	1	1	3	1	0							10	5	550	510	385	70	125	4
3017	6	1	1	2	12.188911	1	1	3	1	0		0	0	0	1	0	10	5	550	510	385	70	125	4
3017	7	1	1	2	13.174538	1	2	3	1	0					1	0	10	5	550	510	385	70	125	4
3017	8	1	1	2	14.094456	1	2	3	1	0					1	0	10	5	550	510	385	70	125	4
3017	9	1	1	2	15.342916	1	2	3	1	0		0	0	0	1	1	10	5	550	510	385	70	125	4
3017	10	1	1	2	16.229979	1	2	3	1	0					0	1	10	5	550	510	385	70	125	4
3017	11	1	1	2	17.281315	1	2	3	1	0					0	0	10	5	550	510	385	70	125	4
3017	12	1	1	2	18.168377	1	2	3	1	0		0	0	0	0	0	10	5	550	510	385	70	125	4
3017	13	1	1	2	19.186859	1		3	1	0					1	1	10	5	550	510	385	70	125	4
3017	14	1	1	2	20.172485	1		3	1	0							10	5	550	510	385	70	125	4
3017	15	1	1	2	21.256674	1		3	1	0		0	0	0			10	5	550	510	385	70	125	4
3017	16	1	1	2	22.176592	1		3	1	0							10	5	550	510	385	70	125	4
3017	17	1	1	2	23.162218	1		3	1	0							10	5	550	510	385	70	125	4
3017	18	1	1	2	24.312115	1		3	1	0	2	0	0	0	1	0	10	5	550	510	385	70	125	4
3018	0	1	2	1	6.8008213	1	1	3	1	0	2	0	0	0	0	0	2	1	535	480	367	68.598129	113	4
3018	1	1	2	1	7.6878848	1	1	3	1	0					1	0	2	1	535	480	367	68.598129	113	4
3018	2	1	2	1	8.8377819	1	1	3	1	0					0	0	2	1	535	480	367	68.598129	113	4
3018	3	1	2	1	9.9219713	1	1	3	1	0		1	0	0	0	0	2	1	535	480	367	68.598129	113	4
3018	4	1	2	1	10.940452	1	1	3	1	0					0	0	2	1	535	480	367	68.598129	113	4
3018	5	1	2	1	11.86037	1	1	3	1	0					0	0	2	1	535	480	367	68.598129	113	4
3018	6	1	2	1	12.681725	1	1	3	1	0		1	1	0			2	1	535	480	367	68.598129	113	4
3018	7	1	2	1	14.028748	5	2	3	1	0							2	1	535	480	367	68.598129	113	4
3018	8	1	2	1	14.817248	1	2	3	1	0					1	0	2	1	535	480	367	68.598129	113	4
3018	9	1	2	1	15.77002	1	2	3	1	0		1	1	0			2	1	535	480	367	68.598129	113	4
3018	10	1	2	1	16.887064	1	2	3	1	0							2	1	535	480	367	68.598129	113	4
3018	11	1	2	1	17.774128	1	2	3	1	0					0	1	2	1	535	480	367	68.598129	113	4
3018	12	1	2	1	18.858316	1	2	3	1	0		1	1	0	0	0	2	1	535	480	367	68.598129	113	4
3018	13	1	2	1	19.811089	1		3	1	0							2	1	535	480	367	68.598129	113	4
3018	14	1	2	1	20.796715	1		3	1	0							2	1	535	480	367	68.598129	113	4
3018	15	1	2	1	21.946611	1		3	1	0		1	1	0	0	0	2	1	535	480	367	68.598129	113	4
3018	16	1	2	1	22.932238	1		3	1	0							2	1	535	480	367	68.598129	113	4
3018	17	1	2	1	24.377823	1		3	1	0	2	1	1	0			2	1	535	480	367	68.598129	113	4
3019	0	1	2	2	6.2094455	1	1	3	2	0	2	0	0	0	0	0	10	3	549	510	417	75.956284	93	4
3019	1	1	2	2	7.4250512	1	1	3	2	0		0	0	0	1	0	10	3	549	510	417	75.956284	93	4
3019	2	1	2	2	8.1478443	1	1	3	2	0		0	0	0	1	0	10	3	549	510	417	75.956284	93	4
3019	3	1	2	2	9.0020533	1	1	3	2	0					1	0	10	3	549	510	417	75.956284	93	4
3019	4	1	2	2	10.217659	1	1	3	2	0					1	1	10	3	549	510	417	75.956284	93	4
3019	5	1	2	2	11.104723	1	1	3	2	0					1	1	10	3	549	510	417	75.956284	93	4
3019	6	1	2	2	12.188911	1	1	3	2	0		1	1	0			10	3	549	510	417	75.956284	93	4
3019	7	1	2	2	13.273101	1	2	3	2	0					1	0	10	3	549	510	417	75.956284	93	4
3019	8	1	2	2	13.995893	1	2	3	2	0							10	3	549	510	417	75.956284	93	4
3019	9	1	2	2	15.638604	1	2	3	2	0		1	0	0	1	0	10	3	549	510	417	75.956284	93	4
3019	10	1	2	2	16.131416	1	2	3	2	0					0	0	10	3	549	510	417	75.956284	93	4
3019	11	1	2	2	17.084188	1	2	3	2	0							10	3	549	510	417	75.956284	93	4
3019	12	1	2	2	18.201233	1	2	3	2	0		1	0	0	0	1	10	3	549	510	417	75.956284	93	4
3019	13	1	2	2	19.5154	7		3	2	0							10	3	549	510	417	75.956284	93	4
3019	14	1	2	2	20.238194	1		3	2	0							10	3	549	510	417	75.956284	93	4
3019	15	1	2	2	21.125257	1		3	2	0		0	0	0	1	0	10	3	549	510	417	75.956284	93	4
3019	16	1	2	2	22.110884	1		3	2	0					1	0	10	3	549	510	417	75.956284	93	4
3019	17	1	2	2	23.293634	1		3	2	0					1	0	10	3	549	510	417	75.956284	93	4
3019	18	1	2	2	24.246407	1		3	2	0	2	0	0	0			10	3	549	510	417	75.956284	93	4
3020	0	0	9	2	9.4948664	1	1	3	1	1	2	1	0	0	1	0	1	2
3020	1	0	9	2	10.38193	1	1	3	1	1					0	0	1	2
3020	2	0	9	2	11.334702	1	1	3	1	1							1	2
3020	3	0	9	2	12.484599	1	1	3	1	1		1	0	0	1	0	1	2
3020	4	0	9	2	13.371663	1	2	3	1	1					0	0	1	2
3020	5	0	9	2	14.488707	1	2	3	1	1							1	2
3020	7	0	9	2	16.624229	1	2	3	1	1		1	0	0	0	1	1	2
3020	8	0	9	2	17.609856	1	2	3	1	1					0	0	1	2
3020	9	0	9	2	18.464066	1	2	3	1	1		1	0	0			1	2
3020	10	0	9	2	19.679672	1		3	1	1					0	1	1	2
3020	11	0	9	2	20.468172	1		3	1	1					0	0	1	2
3020	12	0	9	2	21.519506	1		3	1	1		1	0	0	0	0	1	2
3020	13	0	9	2	22.472279	1		3	1	1							1	2
3020	14	0	9	2	23.523615	1		3	1	1	2	1	0	0			1	2
3021	0	0	8	1	6.3080082	1	1	3	1	1	2	0	0	0	0	0	6	2
3021	1	0	8	1	7.4250512	1	1	3	1	1					1	0	6	2
3021	2	0	8	1	8.5092402	1	1	3	1	1					1	0	6	2
3021	3	0	8	1	9.330595	1	1	3	1	1		1	0	0			6	2
3021	4	0	8	1	10.38193	1	1	3	1	1							6	2
3021	5	0	8	1	11.498973	1	1	3	1	1					1	1	6	2
3021	6	0	8	1	12.386037	1	1	3	1	1		0	1	1	0	0	6	2
3021	7	0	8	1	13.470226	1	2	3	1	1							6	2
3021	8	0	8	1	14.455853	1	2	3	1	1					0	0	6	2
3021	9	0	8	1	15.441479	1	2	3	1	1		1	1	0	1	1	6	2
3021	10	0	8	1	16.361397	7	2	3	1	1							6	2
3021	11	0	8	1	17.511293	1	2	3	1	1					0	0	6	2
3021	12	0	8	1	18.464066	1	2	3	1	1		1	1	0	1	0	6	2
3021	13	0	8	1	19.416838	1		3	1	1					0	0	6	2
3021	14	0	8	1	20.435318	1		3	1	1							6	2
3021	15	0	8	1	21.585217	1		3	1	1		0	1	0			6	2
3021	16	0	8	1	22.570843	1		3	1	1							6	2
3021	17	0	8	1	23.523615	1		3	1	1					1	0	6	2
3021	18	0	8	1	24.509241	1		3	1	1	2	0	1	0			6	2
3022	0	0	9	2	6.9650922	1	1	3	1	1	0			0	0	1	0	2
3022	1	0	9	2	7.983573	1	1	3	1	1					0	1	0	2
3022	2	0	9	2	9.0349073	1	1	3	1	1					0	0	0	2
3022	3	0	9	2	9.9548254	1	1	3	1	1				0	0	0	0	2
3022	4	0	9	2	10.907598	1	1	3	1	1					0	1	0	2
3022	5	0	9	2	12.057495	1	1	3	1	1					0	0	0	2
3022	6	0	9	2	12.944558	1	1	3	1	1				1	0	0	0	2
3022	7	0	9	2	14.028748	6	2	3	1	1							0	2
3023	0	1	2	2	6.1108828	1	1	3	1	1	2	1	0	0	1	0	6	1	530	390	299	56.415092	91	4
3023	1	1	2	2	7.0308008	1	1	3	1	1		1	0	0	0	0	6	1	530	390	299	56.415092	91	4
3023	2	1	2	2	7.9507189	1	1	3	1	1							6	1	530	390	299	56.415092	91	4
3023	3	1	2	2	9.0020533	1	1	3	1	1		1	1	0	0	0	6	1	530	390	299	56.415092	91	4
3023	4	1	2	2	9.9876795	1	1	3	1	1					1	0	6	1	530	390	299	56.415092	91	4
3023	5	1	2	2	11.039015	1	1	3	1	1					0	0	6	1	530	390	299	56.415092	91	4
3023	6	1	2	2	12.057495	1	1	3	1	1		1			0	0	6	1	530	390	299	56.415092	91	4
3023	7	1	2	2	12.87885	1	1	3	1	1					1	1	6	1	530	390	299	56.415092	91	4
3023	8	1	2	2	14.061602	1	2	3	1	1					0	0	6	1	530	390	299	56.415092	91	4
3023	9	1	2	2	15.868583	3	2	3	1	1							6	1	530	390	299	56.415092	91	4
3023	10	1	2	2	15.934292	1	2	3	1	1					1	0	6	1	530	390	299	56.415092	91	4
3023	11	1	2	2	17.051334	1	2	3	1	1					1	0	6	1	530	390	299	56.415092	91	4
3023	12	1	2	2	17.971252	1	2	3	1	1		1	1	0	0	0	6	1	530	390	299	56.415092	91	4
3023	13	1	2	2	19.121149	1		3	1	1					1	0	6	1	530	390	299	56.415092	91	4
3023	14	1	2	2	20.139631	1		3	1	1					0	0	6	1	530	390	299	56.415092	91	4
3023	15	1	2	2	21.026693	1		3	1	1		1	1	0			6	1	530	390	299	56.415092	91	4
3023	16	1	2	2	22.308008	7		3	1	1							6	1	530	390	299	56.415092	91	4
3023	17	1	2	2	23.523615	1		3	1	1		1	1	0	1	0	6	1	530	390	299	56.415092	91	4
3024	0	1	1	2	8.7063656	1	1	3	1	1	2	0	0	0	0	1	3	3	493	330	270	54.766735	60	2
3024	1	1	1	2	9.6262836	1	1	3	1	1					1	1	3	3	493	330	270	54.766735	60	2
3024	2	1	1	2	10.644764	1	1	3	1	1					0	1	3	3	493	330	270	54.766735	60	2
3024	3	1	1	2	11.63039	1	1	3	1	1		0	0	0	0	1	3	3	493	330	270	54.766735	60	2
3024	4	1	1	2	12.714579	1	1	3	1	1					1	0	3	3	493	330	270	54.766735	60	2
3024	5	1	1	2	13.765914	1	2	3	1	1					0	0	3	3	493	330	270	54.766735	60	2
3024	6	1	1	2	14.652977	1	2	3	1	1			0		0	0	3	3	493	330	270	54.766735	60	2
3024	7	1	1	2	15.868583	1	2	3	1	1					0	0	3	3	493	330	270	54.766735	60	2
3024	8	1	1	2	16.788502	1	2	3	1	1					0	0	3	3	493	330	270	54.766735	60	2
3024	9	1	1	2	17.70842	1	2	3	1	1		0	0	0	1	0	3	3	493	330	270	54.766735	60	2
3024	10	1	1	2	18.792608	1	2	3	1	1							3	3	493	330	270	54.766735	60	2
3024	11	1	1	2	19.778234	1		3	1	1							3	3	493	330	270	54.766735	60	2
3024	12	1	1	2	20.665298	1		3	1	1		0	0	0	0	0	3	3	493	330	270	54.766735	60	2
3024	13	1	1	2	21.749487	1		3	1	1							3	3	493	330	270	54.766735	60	2
3024	14	1	1	2	22.735113	1		3	1	1							3	3	493	330	270	54.766735	60	2
3024	15	1	1	2	23.88501	3		3	1	1							3	3	493	330	270	54.766735	60	2
3024	16	1	1	2	24.90349	1		3	1	1	2	0	1	0			3	3	493	330	270	54.766735	60	2
3025	0	1	2	2	6.7679672	1	1	3	1	1	2	0	1	0	1	0	7	1	488	330	244	50	86	3
3025	1	1	2	2	7.5893226	1	1	3	1	1					1	0	7	1	488	330	244	50	86	3
3025	2	1	2	2	7.9178643	7	1	3	1	1							7	1	488	330	244	50	86	3
3025	3	1	2	2	9.7248459	1	1	3	1	1		0	1	0	0	0	7	1	488	330	244	50	86	3
3025	4	1	2	2	10.546202	1	1	3	1	1							7	1	488	330	244	50	86	3
3025	5	1	2	2	11.597536	1	1	3	1	1					0	0	7	1	488	330	244	50	86	3
3025	6	1	2	2	12.64887	1	1	3	1	1		1	1	0	1	0	7	1	488	330	244	50	86	3
3025	8	1	2	2	14.850102	7	2	3	1	1							7	1	488	330	244	50	86	3
3025	9	1	2	2	15.835729	1	2	3	1	1		1	0	0	1	0	7	1	488	330	244	50	86	3
3025	10	1	2	2	16.591375	1	2	3	1	1					0	1	7	1	488	330	244	50	86	3
3025	11	1	2	2	17.971252	7	2	3	1	1							7	1	488	330	244	50	86	3
3025	12	1	2	2	18.628336	1	2	3	1	1		1	0	0	1	0	7	1	488	330	244	50	86	3
3025	13	1	2	2	19.975359	7		3	1	1							7	1	488	330	244	50	86	3
3025	14	1	2	2	20.993839	1		3	1	1					1	0	7	1	488	330	244	50	86	3
3025	15	1	2	2	21.848049	1		3	1	1		1	1	0	1	0	7	1	488	330	244	50	86	3
3025	16	1	2	2	22.800821	1		3	1	1	2	1	1	0	1	0	7	1	488	330	244	50	86	3
3026	0	0	9	2	6.0780287	1	1	3	1	1	2	1	1	0	0	0	0	7
3026	1	0	9	2	7.0636549	1	1	3	1	1		1	1	0	0	1	0	7
3026	2	0	9	2	8.1149893	1	1	3	1	1					0	1	0	7
3026	3	0	9	2	8.9691992	1	1	3	1	1					0	1	0	7
3026	4	0	9	2	10.053388	1	1	3	1	1					0	1	0	7
3026	5	0	9	2	11.268993	7	1	3	1	1							0	7
3026	6	0	9	2	11.893224	1	1	3	1	1		1	1	0	0	1	0	7
3026	7	0	9	2	13.043121	1	2	3	1	1					0	1	0	7
3026	8	0	9	2	13.930184	1	2	3	1	1					0	1	0	7
3026	9	0	9	2	15.014374	6	2	3	1	1							0	7
3027	0	0	9	2	6.3080082	1	1	3	1	1	2	0	0	0	0	0	9	1
3027	1	0	9	2	7.4250512	1	1	3	1	1					0	0	9	1
3027	2	0	9	2	8.4106779	1	1	3	1	1					1	0	9	1
3027	3	0	9	2	9.330595	1	1	3	1	1		0	0	0	1	0	9	1
3027	4	0	9	2	10.283367	1	1	3	1	1					1	0	9	1
3027	5	0	9	2	11.433265	1	1	3	1	1					1	0	9	1
3027	6	0	9	2	12.320329	1	1	3	1	1		0	0	0	1	0	9	1
3027	7	0	9	2	13.404517	1	2	3	1	1							9	1
3027	8	0	9	2	14.488707	1	2	3	1	1					1	0	9	1
3027	9	0	9	2	15.572895	1	2	3	1	1		0	0	0	0	0	9	1
3027	10	0	9	2	16.558521	1	2	3	1	1					0	0	9	1
3027	11	0	9	2	17.412731	1	2	3	1	1					0	1	9	1
3027	12	0	9	2	18.628336	1	2	3	1	1		0	0	0			9	1
3027	13	0	9	2	19.416838	1		3	1	1					1	0	9	1
3027	14	0	9	2	20.303902	1		3	1	1					1	0	9	1
3027	15	0	9	2	21.420944	1		3	1	1		1	0	0	0	0	9	1
3027	16	0	9	2	22.472279	1		3	1	1							9	1
3027	17	0	9	2	23.359343	1		3	1	1	2	1	0	0	1	0	9	1
3028	0	0	9	2	6.6365504	1	1	3	1	1	2	1	0	0	1	1	6	6
3028	1	0	9	2	7.6878848	1	1	3	1	1					1	1	6	6
3028	2	0	9	2	8.7392197	1	1	3	1	1					0	1	6	6
3028	3	0	9	2	9.8234091	1	1	3	1	1		1	0	0	0	0	6	6
3028	4	0	9	2	10.61191	1	1	3	1	1					0	1	6	6
3028	5	0	9	2	11.761807	1	1	3	1	1					0	0	6	6
3028	6	0	9	2	12.64887	1	1	3	1	1		1	0	0	1	0	6	6
3028	7	0	9	2	13.73306	1	2	3	1	1					1	1	6	6
3028	8	0	9	2	14.817248	1	2	3	1	1					0	0	6	6
3028	9	0	9	2	15.901438	1	2	3	1	1		1	0	0			6	6
3028	10	0	9	2	16.887064	1	2	3	1	1					1	1	6	6
3028	11	0	9	2	17.741274	1	2	3	1	1					0	0	6	6
3028	12	0	9	2	18.956879	1	2	3	1	1		1	1	0			6	6
3028	13	0	9	2	19.74538	1		3	1	1					1	0	6	6
3028	14	0	9	2	20.632444	1		3	1	1					0	0	6	6
3028	15	0	9	2	21.946611	7		3	1	1							6	6
3028	16	0	9	2	22.800821	1		3	1	1		1	1	0	0	1	6	6
3028	17	0	9	2	23.687885	1		3	1	1	2	1	1	0	1	0	6	6
3029	0	1	5	2	6.7351131	1	1	3	1	1	2	0	0	0	1	1	15	10	522	510	376	72.030655	134	4
3029	1	1	5	2	7.7864475	1	1	3	1	1					1	1	15	10	522	510	376	72.030655	134	4
3029	2	1	5	2	8.7063656	1	1	3	1	1					1	1	15	10	522	510	376	72.030655	134	4
3029	3	1	5	2	9.7577	1	1	3	1	1		0	0	0	1	0	15	10	522	510	376	72.030655	134	4
3029	4	1	5	2	10.809035	1	1	3	1	1					1	1	15	10	522	510	376	72.030655	134	4
3029	5	1	5	2	11.893224	1	1	3	1	1					1	0	15	10	522	510	376	72.030655	134	4
3029	6	1	5	2	12.64887	1	1	3	1	1		0	0	0	1	1	15	10	522	510	376	72.030655	134	4
3029	7	1	5	2	13.831622	1	2	3	1	1					1	1	15	10	522	510	376	72.030655	134	4
3029	8	1	5	2	14.817248	1	2	3	1	1					1	0	15	10	522	510	376	72.030655	134	4
3029	9	1	5	2	15.835729	1	2	3	1	1		0	0	0	1	1	15	10	522	510	376	72.030655	134	4
3029	10	1	5	2	16.952772	1	2	3	1	1					0	0	15	10	522	510	376	72.030655	134	4
3029	11	1	5	2	17.774128	1	2	3	1	1					1	1	15	10	522	510	376	72.030655	134	4
3029	12	1	5	2	18.956879	1	2	3	1	1		0	0	0	1	1	15	10	522	510	376	72.030655	134	4
3029	13	1	5	2	20.041067	1		3	1	1					1	1	15	10	522	510	376	72.030655	134	4
3029	14	1	5	2	20.763861	1		3	1	1					1	0	15	10	522	510	376	72.030655	134	4
3029	15	1	5	2	21.946611	1		3	1	1		0	0	0	1	0	15	10	522	510	376	72.030655	134	4
3029	16	1	5	2	22.866529	1		3	1	1					0	1	15	10	522	510	376	72.030655	134	4
3029	17	1	5	2	23.88501	1		3	1	1	2	0	0	0	1	0	15	10	522	510	376	72.030655	134	4
3030	0	1	2	1	6.6036959	1	1	3	1	1	0	0	0	0	1	0	4	1	586	420	245	41.808872	175	4
3030	1	1	2	1	7.5893226	1	1	3	1	1					1	0	4	1	586	420	245	41.808872	175	4
3030	2	1	2	1	8.5420942	1	1	3	1	1							4	1	586	420	245	41.808872	175	4
3030	3	1	2	1	9.6262836	1	1	3	1	1		0	0	0	0	1	4	1	586	420	245	41.808872	175	4
3030	4	1	2	1	10.61191	1	1	3	1	1					1	0	4	1	586	420	245	41.808872	175	4
3030	5	1	2	1	11.663244	3	1	3	1	1							4	1	586	420	245	41.808872	175	4
3030	7	1	2	1	13.831622	1	2	3	1	1					1	0	4	1	586	420	245	41.808872	175	4
3030	8	1	2	1	14.652977	1	2	3	1	1					1	0	4	1	586	420	245	41.808872	175	4
3030	9	1	2	1	15.671458	1	2	3	1	1		1	0	0			4	1	586	420	245	41.808872	175	4
3030	10	1	2	1	16.657084	1	2	3	1	1					0	0	4	1	586	420	245	41.808872	175	4
3030	11	1	2	1	17.675564	1	2	3	1	1					0	0	4	1	586	420	245	41.808872	175	4
3030	12	1	2	1	18.628336	1	2	3	1	1		0	0	0			4	1	586	420	245	41.808872	175	4
3030	13	1	2	1	19.646818	1		3	1	1					0	0	4	1	586	420	245	41.808872	175	4
3030	14	1	2	1	20.53388	1		3	1	1					0	0	4	1	586	420	245	41.808872	175	4
3030	15	1	2	1	21.815195	1		3	1	1		1	0	0	0	0	4	1	586	420	245	41.808872	175	4
3030	16	1	2	1	22.800821	1		3	1	1					0	0	4	1	586	420	245	41.808872	175	4
3030	17	1	2	1	23.852156	3		3	1	1							4	1	586	420	245	41.808872	175	4
3030	18	1	2	1	24.706366	3		3	1	1							4	1	586	420	245	41.808872	175	4
3030	19	1	2	1	25.856262	1		3	1	1	2	0	0	0			4	1	586	420	245	41.808872	175	4
3031	0	1	2	1	6.439425	1	1	3	1	1	2	0	1	1	1	0	9	9	521	180	110	21.113243	70	3
3031	1	1	2	1	7.5893226	1	1	3	1	1					1	1	9	9	521	180	110	21.113243	70	3
3031	2	1	2	1	8.5749483	1	1	3	1	1					1	1	9	9	521	180	110	21.113243	70	3
3031	3	1	2	1	9.8234091	1	1	3	1	1		0	1	1	0	0	9	9	521	180	110	21.113243	70	3
3031	4	1	2	1	10.743326	1	1	3	1	1					1	1	9	9	521	180	110	21.113243	70	3
3031	5	1	2	1	11.663244	1	1	3	1	1					1	1	9	9	521	180	110	21.113243	70	3
3031	6	1	2	1	12.780288	1	1	3	1	1		1	1	1	1	1	9	9	521	180	110	21.113243	70	3
3031	7	1	2	1	13.667351	1	2	3	1	1					0	1	9	9	521	180	110	21.113243	70	3
3031	8	1	2	1	14.455853	1	2	3	1	1					0	0	9	9	521	180	110	21.113243	70	3
3031	9	1	2	1	15.737166	1	2	3	1	1		1	1	1	0	0	9	9	521	180	110	21.113243	70	3
3031	10	1	2	1	16.459959	1	2	3	1	1					0	1	9	9	521	180	110	21.113243	70	3
3031	11	1	2	1	17.577002	1	2	3	1	1					0	1	9	9	521	180	110	21.113243	70	3
3031	12	1	2	1	18.562628	1	2	3	1	1		1	1	1	1	1	9	9	521	180	110	21.113243	70	3
3031	13	1	2	1	19.449692	1		3	1	1					1	0	9	9	521	180	110	21.113243	70	3
3031	14	1	2	1	20.698153	7		3	1	1							9	9	521	180	110	21.113243	70	3
3031	15	1	2	1	21.519506	1		3	1	1		1	1	1	1	0	9	9	521	180	110	21.113243	70	3
3031	16	1	2	1	22.537987	7		3	1	1							9	9	521	180	110	21.113243	70	3
3031	17	1	2	1	23.556469	1		3	1	1	2	1	1	1	1	0	9	9	521	180	110	21.113243	70	3
3032	0	0	9	2	7.2936344	1	1	3	1	1	2	0	0	0	0	1	5	9
3032	1	0	9	2	8.5749483	7	1	3	1	1							5	9
3032	2	0	9	2	9.4291582	1	1	3	1	1					0	1	5	9
3032	3	0	9	2	10.644764	1	1	3	1	1		1	1	0	1	0	5	9
3032	4	0	9	2	11.498973	1	1	3	1	1					0	0	5	9
3032	5	0	9	2	12.418891	1	1	3	1	1					0	1	5	9
3032	7	0	9	2	14.390143	1	2	3	1	1					0	0	5	9
3032	8	0	9	2	15.441479	1	2	3	1	1					1	1	5	9
3032	9	0	9	2	16.262835	1	2	3	1	1		1	1	0	1	1	5	9
3032	10	0	9	2	17.182751	1	2	3	1	1					1	1	5	9
3032	11	0	9	2	18.332649	1	2	3	1	1					0	1	5	9
3032	12	0	9	2	19.219713	1		3	1	1		1	1	0	0	1	5	9
3032	13	0	9	2	20.238194	1		3	1	1					0	1	5	9
3032	14	0	9	2	21.22382	1		3	1	1					1	0	5	9
3032	15	0	9	2	22.40657	1		3	1	1		1	0	0	0	0	5	9
3032	16	0	9	2	23.917864	1		3	1	1	2	1	1	0	0	1	5	9
3034	0	0	9	1	6.2094455	1	1	3	1	1	0	0	0	0	0	0	5	6
3034	1	0	9	1	6.9322381	1	1	3	1	1		0	0	0	0	0	5	6
3034	2	0	9	1	7.983573	1	1	3	1	1					0	0	5	6
3034	3	0	9	1	9.1006165	1	1	3	1	1		0	1	1	1	1	5	6
3034	4	0	9	1	10.316222	1	1	3	1	1					0	1	5	6
3034	5	0	9	1	11.071869	1	1	3	1	1					0	1	5	6
3034	6	0	9	1	12.090349	1	1	3	1	1		0	1	1	1	1	5	6
3034	7	0	9	1	13.010267	1	2	3	1	1					0	0	5	6
3034	8	0	9	1	14.061602	1	2	3	1	1					0	1	5	6
3034	9	0	9	1	15.112936	1	2	3	1	1		1	1	1	1	0	5	6
3034	10	0	9	1	15.934292	1	2	3	1	1					1	0	5	6
3034	11	0	9	1	17.215607	1	2	3	1	1							5	6
3034	12	0	9	1	18.004107	1	2	3	1	1		1	1	1	1	0	5	6
3034	13	0	9	1	18.989733	1	2	3	1	1					0	0	5	6
3034	14	0	9	1	20.205339	1		3	1	1					0	0	5	6
3034	15	0	9	1	21.190966	1		3	1	1		1	1	1	0	0	5	6
3034	16	0	9	1	22.07803	1		3	1	1					0	0	5	6
3034	17	0	9	1	23.195072	1		3	1	1					0	1	5	6
3034	18	0	9	1	24.377823	1		3	1	1	2	1	1	1	0	0	5	6
3035	0	0	9	2	8.7063656	1	1	3	1	1	2	1	1	0	1	1	5	2
3035	1	0	9	2	9.8891172	1	1	3	1	1					0	0	5	2
3035	2	0	9	2	10.940452	7	1	3	1	1							5	2
3035	3	0	9	2	11.926078	1	1	3	1	1		1	1	0	1	0	5	2
3035	4	0	9	2	12.977413	1	1	3	1	1					1	0	5	2
3035	5	0	9	2	13.930184	1	2	3	1	1					0	0	5	2
3035	6	0	9	2	14.850102	1	2	3	1	1		1	1	0	1	0	5	2
3035	7	0	9	2	15.77002	1	2	3	1	1							5	2
3035	8	0	9	2	16.919918	1	2	3	1	1					0	1	5	2
3035	9	0	9	2	17.806982	1	2	3	1	1		1	1	0	0	1	5	2
3035	10	0	9	2	18.825462	1	2	3	1	1							5	2
3035	11	0	9	2	19.811089	1		3	1	1					1	0	5	2
3035	12	0	9	2	20.763861	1		3	1	1		1	1	0	0	0	5	2
3035	13	0	9	2	21.716633	1		3	1	1							5	2
3035	14	0	9	2	22.735113	1		3	1	1					0	0	5	2
3035	15	0	9	2	24.016428	1		3	1	1	2	1	1	0	1	0	5	2
3036	0	0	9	1	6.1108828	1	1	3	1	1	0	0	0	0	1	0	3	7
3036	1	0	9	1	7.1622176	1	1	3	1	1					1	1	3	7
3036	2	0	9	1	8.2792606	1	1	3	1	1					0	1	3	7
3036	3	0	9	1	9.4948664	1	1	3	1	1		0	0	0	0	0	3	7
3036	4	0	9	1	10.349076	1	1	3	1	1					0	0	3	7
3036	5	0	9	1	11.268993	3	1	3	1	1							3	7
3036	7	0	9	1	13.240247	1	2	3	1	1					0	0	3	7
3036	8	0	9	1	14.291581	1	2	3	1	1					0	1	3	7
3036	9	0	9	1	15.112936	1	2	3	1	1		0	0	0	0	0	3	7
3036	10	0	9	1	16.032854	1	2	3	1	1					0	1	3	7
3036	11	0	9	1	17.182751	1	2	3	1	1					0	1	3	7
3036	12	0	9	1	18.069815	1	2	3	1	1		1	1	0	0	1	3	7
3036	13	0	9	1	19.088295	1		3	1	1					1	0	3	7
3036	14	0	9	1	20.073921	1		3	1	1					1	1	3	7
3036	15	0	9	1	21.256674	1		3	1	1		1	1	0	0	0	3	7
3036	17	0	9	1	23.227926	1		3	1	1					0	0	3	7
3036	18	0	9	1	24.640657	1		3	1	1	2	1	1	0			3	7
3037	0	1	5	2	6.2422996	1	1	3	2	1	2	1	1	0	1	1	10	4	608	270	218	35.855263	52	2
3037	1	1	5	2	7.0965095	1	1	3	2	1					0	1	10	4	608	270	218	35.855263	52	2
3037	2	1	5	2	8.4763861	1	1	3	2	1					1	0	10	4	608	270	218	35.855263	52	2
3037	3	1	5	2	9.330595	1	1	3	2	1		1	1	0	1	0	10	4	608	270	218	35.855263	52	2
3037	4	1	5	2	10.184805	1	1	3	2	1					1	0	10	4	608	270	218	35.855263	52	2
3037	5	1	5	2	11.334702	1	1	3	2	1					1	1	10	4	608	270	218	35.855263	52	2
3037	6	1	5	2	12.353183	1	1	3	2	1		1	1	1	1	0	10	4	608	270	218	35.855263	52	2
3037	7	1	5	2	13.535934	1	2	3	2	1					1	1	10	4	608	270	218	35.855263	52	2
3037	8	1	5	2	14.718686	7	2	3	2	1							10	4	608	270	218	35.855263	52	2
3037	9	1	5	2	15.704312	1	2	3	2	1		1	1	1	1	1	10	4	608	270	218	35.855263	52	2
3037	10	1	5	2	16.558521	7	2	3	2	1							10	4	608	270	218	35.855263	52	2
3037	11	1	5	2	17.149897	1	2	3	2	1					1	0	10	4	608	270	218	35.855263	52	2
3037	12	1	5	2	18.694046	1	2	3	2	1		1	1	0	1	0	10	4	608	270	218	35.855263	52	2
3037	13	1	5	2	19.383984	1		3	2	1							10	4	608	270	218	35.855263	52	2
3037	14	1	5	2	20.139631	1		3	2	1					1	0	10	4	608	270	218	35.855263	52	2
3037	15	1	5	2	21.453798	1		3	2	1		1	1	0	0	0	10	4	608	270	218	35.855263	52	2
3037	16	1	5	2	22.275154	1		3	2	1					0	0	10	4	608	270	218	35.855263	52	2
3037	17	1	5	2	23.293634	1		3	2	1					0	0	10	4	608	270	218	35.855263	52	2
3037	18	1	5	2	24.542095	3		3	2	1							10	4	608	270	218	35.855263	52	2
3037	19	1	5	2	25.297741	3		3	2	1							10	4	608	270	218	35.855263	52	2
3037	20	1	5	2	26.217659	1		3	2	1	2	1	0	0	0	0	10	4	608	270	218	35.855263	52	2
3038	0	1	2	2	6.899384	1	1	3	1	1	2	0	0	0	0	0	7	9	518	90	72	13.899614	18	1
3038	1	1	2	2	7.983573	1	1	3	1	1		0	0	0	0	1	7	9	518	90	72	13.899614	18	1
3038	2	1	2	2	8.9691992	1	1	3	1	1					0	1	7	9	518	90	72	13.899614	18	1
3038	3	1	2	2	9.8891172	1	1	3	1	1					1	1	7	9	518	90	72	13.899614	18	1
3038	4	1	2	2	10.874743	1	1	3	1	1		0	0	0	1	1	7	9	518	90	72	13.899614	18	1
3038	5	1	2	2	12.057495	1	1	3	1	1					1	1	7	9	518	90	72	13.899614	18	1
3038	6	1	2	2	13.075975	7	2	3	1	1							7	9	518	90	72	13.899614	18	1
3038	7	1	2	2	13.963039	1	2	3	1	1					0	0	7	9	518	90	72	13.899614	18	1
3038	8	1	2	2	14.817248	1	2	3	1	1					0	1	7	9	518	90	72	13.899614	18	1
3038	9	1	2	2	15.934292	1	2	3	1	1		0	0	0	0	0	7	9	518	90	72	13.899614	18	1
3038	10	1	2	2	16.85421	1	2	3	1	1					0	0	7	9	518	90	72	13.899614	18	1
3038	11	1	2	2	17.87269	1	2	3	1	1					0	0	7	9	518	90	72	13.899614	18	1
3038	12	1	2	2	18.924025	1	2	3	1	1		0	0	0	1	1	7	9	518	90	72	13.899614	18	1
3038	13	1	2	2	19.942505	1		3	1	1					1	1	7	9	518	90	72	13.899614	18	1
3038	14	1	2	2	20.862423	1		3	1	1					1	0	7	9	518	90	72	13.899614	18	1
3038	15	1	2	2	21.913757	1		3	1	1		0	0	0	1	0	7	9	518	90	72	13.899614	18	1
3038	16	1	2	2	22.866529	1		3	1	1					0	0	7	9	518	90	72	13.899614	18	1
3038	17	1	2	2	23.917864	1		3	1	1	2	0	0	0	0	1	7	9	518	90	72	13.899614	18	1
3039	0	0	9	2	6.7022586	1	1	3	1	1	0	1	1	0	0	0	5	2
3039	1	0	9	2	8.0492811	7	1	3	1	1							5	2
3039	2	0	9	2	8.5092402	1	1	3	1	1		1	1	0	0	0	5	2
3039	3	0	9	2	9.2648869	5	1	3	1	1							5	2
3039	4	0	9	2	10.743326	1	1	3	1	1		1	1	1			5	2
3039	5	0	9	2	11.564682	1	1	3	1	1					0	1	5	2
3039	6	0	9	2	12.451745	1	1	3	1	1		1	1	1	1	0	5	2
3039	7	0	9	2	13.601643	1	2	3	1	1					1	0	5	2
3039	8	0	9	2	14.521561	1	2	3	1	1					1	0	5	2
3039	9	0	9	2	15.441479	1	2	3	1	1		1	1	1	0	0	5	2
3039	10	0	9	2	16.492813	1	2	3	1	1					1	0	5	2
3039	11	0	9	2	17.839836	7	2	3	1	1							5	2
3039	12	0	9	2	18.529774	1	2	3	1	1		1	1	1	0	0	5	2
3039	13	0	9	2	19.646818	1		3	1	1					0	0	5	2
3039	14	0	9	2	20.468172	1		3	1	1					0	1	5	2
3039	15	0	9	2	21.486652	1		3	1	1		1	1	1			5	2
3039	16	0	9	2	22.669405	1		3	1	1					1	0	5	2
3039	17	0	9	2	23.786448	1		3	1	1	1	1	1	1			5	2
3040	0	0	9	2	6.5379877	1	1	3	1	1	2		1	0	1	1	6	3
3040	1	0	9	2	7.5236139	1	1	3	1	1					1	0	6	3
3040	2	0	9	2	8.7720737	1	1	3	1	1					0	1	6	3
3040	3	0	9	2	9.5934296	1	1	3	1	1		1	1	1	0	1	6	3
3040	4	0	9	2	10.480493	1	1	3	1	1					1	0	6	3
3040	5	0	9	2	11.63039	1	1	3	1	1					1	0	6	3
3040	6	0	9	2	12.550308	3	1	3	1	1							6	3
3040	7	0	9	2	13.470226	1	2	3	1	1					1	0	6	3
3040	8	0	9	2	14.521561	1	2	3	1	1					0	0	6	3
3040	9	0	9	2	15.605749	1	2	3	1	1		1	1	0	0	0	6	3
3040	10	0	9	2	16.525667	1	2	3	1	1					1	0	6	3
3040	11	0	9	2	17.675564	1	2	3	1	1							6	3
3040	12	0	9	2	18.49692	1	2	3	1	1		1	1	0	0	1	6	3
3040	13	0	9	2	19.5154	1		3	1	1					1	0	6	3
3040	14	0	9	2	20.698153	1		3	1	1							6	3
3040	15	0	9	2	21.552361	1		3	1	1		1	1	0			6	3
3040	16	0	9	2	22.899384	7		3	1	1							6	3
3040	17	0	9	2	23.622177	1		3	1	1	2	1	1	1	0	0	6	3
3041	0	1	2	1	6.8008213	1	1	3	1	1	1	0	0	0	0	0	4	2	553	480	445	80.470161	35	2
3041	1	1	2	1	8.0821352	7	1	3	1	1							4	2	553	480	445	80.470161	35	2
3041	2	1	2	1	8.8706369	1	1	3	1	1					1	0	4	2	553	480	445	80.470161	35	2
3041	3	1	2	1	9.790554	1	1	3	1	1		0	1	1	1	0	4	2	553	480	445	80.470161	35	2
3041	4	1	2	1	10.907598	1	1	3	1	1					1	0	4	2	553	480	445	80.470161	35	2
3041	5	1	2	1	11.991786	1	1	3	1	1					0	1	4	2	553	480	445	80.470161	35	2
3041	6	1	2	1	12.87885	1	1	3	1	1		1	1	1	1	0	4	2	553	480	445	80.470161	35	2
3041	7	1	2	1	14.028748	7	2	3	1	1							4	2	553	480	445	80.470161	35	2
3041	8	1	2	1	14.784394	1	2	3	1	1					0	0	4	2	553	480	445	80.470161	35	2
3041	9	1	2	1	15.868583	1	2	3	1	1		1	1	1	0	0	4	2	553	480	445	80.470161	35	2
3041	10	1	2	1	16.821356	1	2	3	1	1							4	2	553	480	445	80.470161	35	2
3041	11	1	2	1	17.87269	1	2	3	1	1					0	0	4	2	553	480	445	80.470161	35	2
3041	12	1	2	1	18.891171	1	2	3	1	1		1	1	1	0	1	4	2	553	480	445	80.470161	35	2
3041	13	1	2	1	19.876797	1		3	1	1					0	0	4	2	553	480	445	80.470161	35	2
3041	14	1	2	1	20.862423	1		3	1	1					0	0	4	2	553	480	445	80.470161	35	2
3041	15	1	2	1	21.880903	1		3	1	1		1	1	0			4	2	553	480	445	80.470161	35	2
3041	16	1	2	1	22.833675	1		3	1	1							4	2	553	480	445	80.470161	35	2
3041	17	1	2	1	23.983572	1		3	1	1							4	2	553	480	445	80.470161	35	2
3041	18	1	2	1	24.969198	1		3	1	1	2	1	1	0			4	2	553	480	445	80.470161	35	2
3043	0	0	8	1	6.2422996	1	1	3	1	1	2	1	1	0	1	0	7	4
3043	1	0	8	1	7.5236139	1	1	3	1	1		1	1	0	0	1	7	4
3043	2	0	8	1	8.0492811	1	1	3	1	1		1	1	0	1	0	7	4
3043	3	0	8	1	9.1991787	1	1	3	1	1					1	0	7	4
3043	4	0	8	1	10.184805	1	1	3	1	1					0	1	7	4
3043	5	0	8	1	11.301848	1	1	3	1	1					1	1	7	4
3043	6	0	8	1	12.221766	1	1	3	1	1		1	1	1	1	0	7	4
3043	7	0	8	1	13.338809	1	2	3	1	1					1	0	7	4
3043	8	0	8	1	14.258727	1	2	3	1	1					0	0	7	4
3043	9	0	8	1	15.211499	1	2	3	1	1		1	1	1	0	1	7	4
3043	10	0	8	1	16.197124	1	2	3	1	1					1	0	7	4
3043	11	0	8	1	17.182751	1	2	3	1	1							7	4
3043	12	0	8	1	18.234087	1	2	3	1	1		1	1	0			7	4
3043	13	0	8	1	19.581108	7		3	1	1							7	4
3043	14	0	8	1	20.172485	1		3	1	1							7	4
3043	15	0	8	1	21.22382	1		3	1	1		1	1	0	1	0	7	4
3043	16	0	8	1	22.143738	1		3	1	1							7	4
3043	17	0	8	1	23.26078	1		3	1	1	2	1	1	0			7	4
3044	0	0	8	2	6.899384	1	1	3	1	1	2	0	0	0	1	1	4	3
3044	1	0	8	2	7.6550307	1	1	3	1	1		0	0	0	0	0	4	3
3044	2	0	8	2	8.8049278	1	1	3	1	1					1	0	4	3
3044	3	0	8	2	9.790554	1	1	3	1	1		0	0	0	0	0	4	3
3044	4	0	8	2	10.907598	1	1	3	1	1					0	0	4	3
3044	5	0	8	2	11.893224	1	1	3	1	1					0	0	4	3
3044	6	0	8	2	12.944558	1	1	3	1	1		0	0	0	0	1	4	3
3044	7	0	8	2	13.864476	1	2	3	1	1					0	0	4	3
3044	8	0	8	2	14.817248	1	2	3	1	1					0	0	4	3
3044	9	0	8	2	15.802875	1	2	3	1	1		0	0	0			4	3
3044	10	0	8	2	16.788502	1	2	3	1	1					1	0	4	3
3044	11	0	8	2	17.839836	1	2	3	1	1					0	1	4	3
3044	12	0	8	2	19.186859	1		3	1	1		0	0	0	1	0	4	3
3044	13	0	8	2	19.778234	1		3	1	1							4	3
3044	14	0	8	2	20.829569	1		3	1	1							4	3
3044	15	0	8	2	21.749487	1		3	1	1		1	0	0	0	1	4	3
3044	16	0	8	2	23.195072	1		3	1	1	2	1	0	0	1	0	4	3
3047	0	1	2	2	6.5379877	1	1	3	1	1	0	1			1	1	1	0	184	120	111	60.326088	9	1
3047	1	1	2	2	7.6878848	1	1	3	1	1		1			0	0	1	0	184	120	111	60.326088	9	1
3047	2	1	2	2	8.6078033	1	1	3	1	1					0	0	1	0	184	120	111	60.326088	9	1
3047	3	1	2	2	9.6591377	1	1	3	1	1		1			1	0	1	0	184	120	111	60.326088	9	1
3047	4	1	2	2	10.61191	1	1	3	1	1							1	0	184	120	111	60.326088	9	1
3047	5	1	2	2	11.728952	3	1	3	1	1							1	0	184	120	111	60.326088	9	1
3047	6	1	2	2	12.583162	2	1	3	1	1							1	0	184	120	111	60.326088	9	1
3049	0	0	6	2	6.0780287	1	1	3	1	1	2	0	0	0	0	1	6	6
3049	1	0	6	2	7.0636549	1	1	3	1	1					0	1	6	6
3049	2	0	6	2	8.1149893	1	1	3	1	1					1	1	6	6
3049	3	0	6	2	9.1334705	1	1	3	1	1		0	0	0	0	0	6	6
3049	4	0	6	2	10.053388	1	1	3	1	1					1	0	6	6
3049	5	0	6	2	11.071869	1	1	3	1	1					1	1	6	6
3049	6	0	6	2	12.221766	1	1	3	1	1		0	0	0	1	0	6	6
3049	7	0	6	2	13.207392	1	2	3	1	1					0	1	6	6
3049	8	0	6	2	13.831622	1	2	3	1	1					0	0	6	6
3049	9	0	6	2	14.98152	1	2	3	1	1		0	0	0	0	0	6	6
3049	10	0	6	2	16.197124	3	2	3	1	1							6	6
3049	11	0	6	2	17.379877	7	2	3	1	1							6	6
3049	12	0	6	2	18.234087	1	2	3	1	1		0	0	0	1	1	6	6
3049	13	0	6	2	19.121149	1		3	1	1					1	0	6	6
3049	14	0	6	2	20.172485	1		3	1	1							6	6
3049	15	0	6	2	20.960985	1		3	1	1		0	0	0	0	1	6	6
3049	16	0	6	2	22.176592	1		3	1	1					0	0	6	6
3049	17	0	6	2	23.162218	1		3	1	1							6	6
3049	18	0	6	2	24.049282	1		3	1	1	2	0	0	0			6	6
3050	0	1	5	1	6.5708418	1	1	3	1	1	2	1	1	0	1	1	7	6	555	360	280	50.450451	80	3
3050	1	1	5	1	7.6878848	1	1	3	1	1					0	1	7	6	555	360	280	50.450451	80	3
3050	2	1	5	1	8.3449688	1	1	3	1	1					1	1	7	6	555	360	280	50.450451	80	3
3050	3	1	5	1	9.4291582	1	1	3	1	1		1	1	1	1	0	7	6	555	360	280	50.450451	80	3
3050	4	1	5	1	10.414784	1	1	3	1	1					1	0	7	6	555	360	280	50.450451	80	3
3050	5	1	5	1	11.498973	1	1	3	1	1					1	1	7	6	555	360	280	50.450451	80	3
3050	6	1	5	1	12.386037	1	1	3	1	1		1	1	0			7	6	555	360	280	50.450451	80	3
3050	7	1	5	1	13.535934	1	2	3	1	1					1	1	7	6	555	360	280	50.450451	80	3
3050	8	1	5	1	14.488707	1	2	3	1	1							7	6	555	360	280	50.450451	80	3
3050	9	1	5	1	15.474333	1	2	3	1	1		1	1	0	0	1	7	6	555	360	280	50.450451	80	3
3050	10	1	5	1	16.427105	1	2	3	1	1							7	6	555	360	280	50.450451	80	3
3050	11	1	5	1	17.379877	1	2	3	1	1					1	1	7	6	555	360	280	50.450451	80	3
3050	12	1	5	1	18.49692	1	2	3	1	1		1	1	1	1	0	7	6	555	360	280	50.450451	80	3
3050	13	1	5	1	19.5154	1		3	1	1							7	6	555	360	280	50.450451	80	3
3050	14	1	5	1	20.435318	1		3	1	1							7	6	555	360	280	50.450451	80	3
3050	15	1	5	1	21.453798	1		3	1	1		1	1	0			7	6	555	360	280	50.450451	80	3
3050	16	1	5	1	22.505133	1		3	1	1							7	6	555	360	280	50.450451	80	3
3050	17	1	5	1	23.523615	1		3	1	1							7	6	555	360	280	50.450451	80	3
3050	18	1	5	1	24.804928	1		3	1	1	0	1	1	0			7	6	555	360	280	50.450451	80	3
3052	0	0	8	2	6.1108828	1	1	3	1	1	2	0	1	0	1	0	6	6
3052	1	0	8	2	6.9650922	1	1	3	1	1		0	0	1	0	0	6	6
3052	2	0	8	2	8.0492811	1	1	3	1	1					0	1	6	6
3052	3	0	8	2	9.1006165	1	1	3	1	1		0	0	1	1	1	6	6
3052	4	0	8	2	10.086243	1	1	3	1	1					0	1	6	6
3052	5	0	8	2	11.104723	1	1	3	1	1					0	0	6	6
3052	6	0	8	2	11.958932	1	1	3	1	1		0	1	1	1	1	6	6
3052	7	0	8	2	13.010267	1	2	3	1	1					0	0	6	6
3052	8	0	8	2	13.930184	1	2	3	1	1					1	1	6	6
3052	9	0	8	2	14.915812	1	2	3	1	1		0	1	1	0	1	6	6
3052	10	0	8	2	15.901438	1	2	3	1	1							6	6
3052	11	0	8	2	16.85421	1	2	3	1	1							6	6
3052	12	0	8	2	17.905544	1	2	3	1	1		0	0	0			6	6
3052	13	0	8	2	18.924025	1	2	3	1	1					1	0	6	6
3052	14	0	8	2	20.073921	1		3	1	1					1	0	6	6
3052	15	0	8	2	20.928131	1		3	1	1		0	0	0			6	6
3052	16	0	8	2	21.880903	1		3	1	1					1	0	6	6
3052	17	0	8	2	23.523615	1		3	1	1		0	0	0			6	6
3053	0	0	9	1	6.0123205	1	1	3	1	1	0	0	1	1	1	1	6	0
3053	1	0	9	1	7.0636549	1	1	3	1	1							6	0
3053	2	0	9	1	8.3121147	1	1	3	1	1					1	0	6	0
3053	3	0	9	1	9.3634501	1	1	3	1	1		1	1	0	1	0	6	0
3053	4	0	9	1	10.086243	1	1	3	1	1					0	0	6	0
3053	5	0	9	1	11.301848	7	1	3	1	1							6	0
3053	6	0	9	1	12.090349	1	1	3	1	1		1	1	0	1	0	6	0
3053	7	0	9	1	13.174538	1	2	3	1	1					0	0	6	0
3053	8	0	9	1	14.160164	1	2	3	1	1					1	0	6	0
3053	9	0	9	1	15.310061	1	2	3	1	1		1	1	1	1	0	6	0
3053	10	0	9	1	16	1	2	3	1	1					0	0	6	0
3053	11	0	9	1	17.215607	1	2	3	1	1					0	0	6	0
3053	12	0	9	1	18.431211	1	2	3	1	1		1	1	0	0	0	6	0
3053	13	0	9	1	19.022587	1		3	1	1							6	0
3053	14	0	9	1	20.172485	1		3	1	1					0	0	6	0
3053	15	0	9	1	21.190966	1		3	1	1		1	1	0	0	0	6	0
3053	16	0	9	1	22.275154	1		3	1	1					0	0	6	0
3053	17	0	9	1	23.063656	1		3	1	1					0	0	6	0
3053	18	0	9	1	24.279261	1		3	1	1	1	1	1	1	1	0	6	0
3054	0	0	9	1	6.0780287	1	1	3	1	1	0	0	0	0	1	1	12	2
3054	1	0	9	1	6.8665299	1	1	3	1	1		0	0	0	1	1	12	2
3054	2	0	9	1	7.9178643	1	1	3	1	1					1	0	12	2
3054	3	0	9	1	9.1663246	1	1	3	1	1		0	0	0	1	0	12	2
3054	4	0	9	1	10.217659	1	1	3	1	1					1	0	12	2
3054	5	0	9	1	10.940452	1	1	3	1	1					1	0	12	2
3054	6	0	9	1	12.090349	1	1	3	1	1		0	1	0	1	0	12	2
3054	7	0	9	1	12.944558	1	1	3	1	1					1	0	12	2
3054	8	0	9	1	14.028748	1	2	3	1	1					1	0	12	2
3054	9	0	9	1	15.310061	1	2	3	1	1		0	0	0	1	0	12	2
3054	10	0	9	1	16.16427	1	2	3	1	1					0	0	12	2
3054	11	0	9	1	16.85421	1	2	3	1	1					0	0	12	2
3054	12	0	9	1	18.069815	1	2	3	1	1		0	0	0	1	0	12	2
3054	13	0	9	1	19.285421	1		3	1	1					1	0	12	2
3054	14	0	9	1	20.041067	1		3	1	1					0	0	12	2
3054	15	0	9	1	21.026693	1		3	1	1		0	0	0	1	0	12	2
3054	16	0	9	1	22.045174	1		3	1	1							12	2
3054	17	0	9	1	23.129364	1		3	1	1					0	0	12	2
3054	18	0	9	1	24.11499	1		3	1	1	2	0	0	0	0	1	12	2
3057	0	1	2	2	6.6694045	1	1	3	1	1		0	0	0	0	0	1	1	518	480	363	70.077217	117	4
3057	1	1	2	2	7.7864475	1	1	3	1	1		0	0	0	0	0	1	1	518	480	363	70.077217	117	4
3057	2	1	2	2	8.7063656	1	1	3	1	1					1	0	1	1	518	480	363	70.077217	117	4
3057	3	1	2	2	9.8562632	1	1	3	1	1		0	0	0			1	1	518	480	363	70.077217	117	4
3057	4	1	2	2	10.677618	1	1	3	1	1					0	0	1	1	518	480	363	70.077217	117	4
3057	5	1	2	2	11.794662	1	1	3	1	1							1	1	518	480	363	70.077217	117	4
3057	6	1	2	2	12.681725	1	1	3	1	1		1	1	0			1	1	518	480	363	70.077217	117	4
3057	7	1	2	2	13.798768	1	2	3	1	1							1	1	518	480	363	70.077217	117	4
3057	8	1	2	2	14.718686	1	2	3	1	1							1	1	518	480	363	70.077217	117	4
3057	9	1	2	2	15.704312	1	2	3	1	1		0	1	0			1	1	518	480	363	70.077217	117	4
3057	10	1	2	2	16.624229	1	2	3	1	1					0	0	1	1	518	480	363	70.077217	117	4
3057	11	1	2	2	17.478439	1	2	3	1	1							1	1	518	480	363	70.077217	117	4
3057	12	1	2	2	18.66119	1	2	3	1	1		1	1	0	0	0	1	1	518	480	363	70.077217	117	4
3057	13	1	2	2	19.581108	1		3	1	1					0	0	1	1	518	480	363	70.077217	117	4
3057	14	1	2	2	20.599588	1		3	1	1							1	1	518	480	363	70.077217	117	4
3057	15	1	2	2	21.650925	1		3	1	1		1	1	0	0	1	1	1	518	480	363	70.077217	117	4
3057	16	1	2	2	22.570843	1		3	1	1							1	1	518	480	363	70.077217	117	4
3057	17	1	2	2	23.687885	1		3	1	1	2	1	0	0	0	0	1	1	518	480	363	70.077217	117	4
3058	0	0	8	1	5.9137578	1	1	3	1	0	2	0	0	1	1	0	4	6
3058	1	0	8	1	6.6694045	1	1	3	1	0		0	0	0	1	1	4	6
3058	2	0	8	1	7.8193021	1	1	3	1	0					1	0	4	6
3058	3	0	8	1	8.7392197	1	1	3	1	0		0	1	1	1	1	4	6
3058	4	0	8	1	9.790554	1	1	3	1	0					0	0	4	6
3058	5	0	8	1	10.907598	1	1	3	1	0					0	1	4	6
3058	6	0	8	1	11.794662	1	1	3	1	0		1	1	1	0	1	4	6
3058	7	0	8	1	12.87885	1	1	3	1	0					0	1	4	6
3058	8	0	8	1	13.864476	1	2	3	1	0							4	6
3058	9	0	8	1	14.850102	1	2	3	1	0		1	1	0	0	1	4	6
3058	10	0	8	1	15.802875	1	2	3	1	0					1	0	4	6
3058	11	0	8	1	16.85421	1	2	3	1	0							4	6
3058	12	0	8	1	17.87269	1	2	3	1	0		1	0	0	0	0	4	6
3058	13	0	8	1	19.088295	3		3	1	0							4	6
3058	14	0	8	1	19.876797	1		3	1	0					0	0	4	6
3058	15	0	8	1	20.829569	1		3	1	0		1	0	0	0	0	4	6
3058	16	0	8	1	21.946611	1		3	1	0							4	6
3058	17	0	8	1	23.09651	1		3	1	0	2	1	0	0	0	0	4	6
3062	0	1	5	1	6.2094455	1	1	3	1	1	2	0	0	1	0	0	5	2	554	540	465	83.93502	75	3
3062	1	1	5	1	7.1950717	1	1	3	1	1					1	1	5	2	554	540	465	83.93502	75	3
3062	2	1	5	1	8.2135525	1	1	3	1	1					0	0	5	2	554	540	465	83.93502	75	3
3062	3	1	5	1	9.3963041	1	1	3	1	1		0	1	1	0	0	5	2	554	540	465	83.93502	75	3
3062	4	1	5	1	10.38193	1	1	3	1	1					1	0	5	2	554	540	465	83.93502	75	3
3062	5	1	5	1	11.236139	1	1	3	1	1							5	2	554	540	465	83.93502	75	3
3062	6	1	5	1	12.188911	1	1	3	1	1		0	1	1	1	0	5	2	554	540	465	83.93502	75	3
3062	7	1	5	1	13.404517	1	2	3	1	1					0	0	5	2	554	540	465	83.93502	75	3
3062	8	1	5	1	14.455853	1	2	3	1	1					0	1	5	2	554	540	465	83.93502	75	3
3062	9	1	5	1	15.37577	1	2	3	1	1		0	0	0			5	2	554	540	465	83.93502	75	3
3062	10	1	5	1	16.328543	1	2	3	1	1					0	0	5	2	554	540	465	83.93502	75	3
3062	11	1	5	1	17.445585	1	2	3	1	1					1	0	5	2	554	540	465	83.93502	75	3
3062	12	1	5	1	18.365503	1	2	3	1	1		0	0	0	1	0	5	2	554	540	465	83.93502	75	3
3062	13	1	5	1	19.416838	1		3	1	1							5	2	554	540	465	83.93502	75	3
3062	14	1	5	1	20.303902	1		3	1	1							5	2	554	540	465	83.93502	75	3
3062	15	1	5	1	21.38809	1		3	1	1		0	0	0			5	2	554	540	465	83.93502	75	3
3062	16	1	5	1	22.340862	1		3	1	1					0	0	5	2	554	540	465	83.93502	75	3
3062	17	1	5	1	23.425051	1		3	1	1					0	0	5	2	554	540	465	83.93502	75	3
3062	18	1	5	1	24.410677	1		3	1	1	2	0	0	0			5	2	554	540	465	83.93502	75	3
3065	0	0	9	1	6.7022586	1	1	3	1	1	2	0	0	0	1	0	8	3
3065	1	0	9	1	7.983573	1	1	3	1	1					1	0	8	3
3065	2	0	9	1	8.903491	1	1	3	1	1					1	0	8	3
3065	3	0	9	1	9.5934296	1	1	3	1	1		0	0	0	1	0	8	3
3065	4	0	9	1	10.743326	1	1	3	1	1							8	3
3065	5	0	9	1	12.057495	1	1	3	1	1					1	0	8	3
3065	6	0	9	1	12.845996	1	1	3	1	1		0	0	0	1	0	8	3
3065	7	0	9	1	13.864476	1	2	3	1	1					0	0	8	3
3065	9	0	9	1	15.967146	1	2	3	1	1		1	0	0			8	3
3065	10	0	9	1	16.887064	1	2	3	1	1					0	0	8	3
3065	11	0	9	1	17.938398	1	2	3	1	1					1	1	8	3
3065	12	0	9	1	19.121149	7		3	1	1							8	3
3065	13	0	9	1	20.041067	1		3	1	1		0	0	0	1	1	8	3
3065	14	0	9	1	20.763861	1		3	1	1							8	3
3065	15	0	9	1	21.880903	1		3	1	1		0	0	0			8	3
3065	16	0	9	1	22.866529	1		3	1	1							8	3
3065	17	0	9	1	23.950718	1		3	1	1	1	1	1	0	1	1	8	3
3066	0	0	9	1	6.4065709	1	1	3	1	1	0	1	1	0	1	0	14	1
3066	1	0	9	1	7.556468	1	1	3	1	1					1	1	14	1
3066	2	0	9	1	8.443532	1	1	3	1	1					1	0	14	1
3066	3	0	9	1	9.3634501	1	1	3	1	1		0	1	1	1	0	14	1
3066	4	0	9	1	10.414784	1	1	3	1	1					1	0	14	1
3066	5	0	9	1	11.203285	1	1	3	1	1					1	0	14	1
3066	6	0	9	1	12.517454	1	1	3	1	1		1	1	1	1	0	14	1
3066	7	0	9	1	13.305955	1	2	3	1	1					1	0	14	1
3066	8	0	9	1	14.324435	1	2	3	1	1							14	1
3066	9	0	9	1	15.671458	1	2	3	1	1		1	1	1	0	0	14	1
3066	10	0	9	1	16.427105	1	2	3	1	1					1	0	14	1
3066	11	0	9	1	17.347023	1	2	3	1	1					0	0	14	1
3066	12	0	9	1	18.398357	1	2	3	1	1		1	1	1	0	0	14	1
3066	13	0	9	1	19.712526	1		3	1	1					1	0	14	1
3066	14	0	9	1	20.501026	1		3	1	1					1	0	14	1
3066	15	0	9	1	21.38809	1		3	1	1		1	1	1	1	0	14	1
3066	16	0	9	1	22.340862	1		3	1	1					1	0	14	1
3066	17	0	9	1	23.326488	1		3	1	1					1	0	14	1
3066	18	0	9	1	24.410677	1		3	1	1	2	1	1	1	1	0	14	1
3067	0	1	2	2	6.6036959	1	1	3	1	1	2	0	0	0	1	0	4	5	516	420	335	64.922478	85	3
3067	1	1	2	2	7.5236139	1	1	3	1	1					1	0	4	5	516	420	335	64.922478	85	3
3067	2	1	2	2	8.5092402	1	1	3	1	1					1	0	4	5	516	420	335	64.922478	85	3
3067	3	1	2	2	9.5934296	1	1	3	1	1		0	0	0	0	1	4	5	516	420	335	64.922478	85	3
3067	4	1	2	2	10.677618	1	1	3	1	1					0	1	4	5	516	420	335	64.922478	85	3
3067	5	1	2	2	11.597536	1	1	3	1	1					0	0	4	5	516	420	335	64.922478	85	3
3067	6	1	2	2	12.550308	1	1	3	1	1		0	0	0	0	0	4	5	516	420	335	64.922478	85	3
3067	7	1	2	2	13.568789	1	2	3	1	1					0	0	4	5	516	420	335	64.922478	85	3
3067	8	1	2	2	14.521561	1	2	3	1	1					0	0	4	5	516	420	335	64.922478	85	3
3067	9	1	2	2	15.671458	1	2	3	1	1		0	0	0	1	0	4	5	516	420	335	64.922478	85	3
3067	10	1	2	2	16.558521	1	2	3	1	1					0	1	4	5	516	420	335	64.922478	85	3
3067	11	1	2	2	17.577002	1	2	3	1	1							4	5	516	420	335	64.922478	85	3
3067	12	1	2	2	18.891171	1	2	3	1	1		0	0	0	0	1	4	5	516	420	335	64.922478	85	3
3067	13	1	2	2	19.646818	1		3	1	1					1	1	4	5	516	420	335	64.922478	85	3
3067	14	1	2	2	20.566734	1		3	1	1					0	0	4	5	516	420	335	64.922478	85	3
3067	15	1	2	2	21.650925	1		3	1	1		0	0	0			4	5	516	420	335	64.922478	85	3
3067	16	1	2	2	22.570843	1		3	1	1							4	5	516	420	335	64.922478	85	3
3067	17	1	2	2	23.556469	1		3	1	1	2	0	0	0	0	0	4	5	516	420	335	64.922478	85	3
3068	0	1	5	2	6.5379877	1	1	3	1	1	2	0	0	0	0	0	6	3	525	510	430	81.904762	80	3
3068	1	1	5	2	7.6878848	1	1	3	1	1					0	1	6	3	525	510	430	81.904762	80	3
3068	2	1	5	2	8.5092402	1	1	3	1	1					1	1	6	3	525	510	430	81.904762	80	3
3068	3	1	5	2	9.3634501	1	1	3	1	1		0	0	0	1	0	6	3	525	510	430	81.904762	80	3
3068	4	1	5	2	10.316222	1	1	3	1	1							6	3	525	510	430	81.904762	80	3
3068	5	1	5	2	11.367557	1	1	3	1	1							6	3	525	510	430	81.904762	80	3
3068	6	1	5	2	12.386037	1	1	3	1	1		0	0	0	1	0	6	3	525	510	430	81.904762	80	3
3068	7	1	5	2	13.568789	1	2	3	1	1							6	3	525	510	430	81.904762	80	3
3068	8	1	5	2	14.75154	1	2	3	1	1					0	0	6	3	525	510	430	81.904762	80	3
3068	9	1	5	2	15.737166	1	2	3	1	1		0	0	0			6	3	525	510	430	81.904762	80	3
3068	10	1	5	2	16.821356	1	2	3	1	1					1	0	6	3	525	510	430	81.904762	80	3
3068	11	1	5	2	17.806982	1	2	3	1	1					0	0	6	3	525	510	430	81.904762	80	3
3068	12	1	5	2	18.7269	1	2	3	1	1		0	0	0	1	0	6	3	525	510	430	81.904762	80	3
3068	13	1	5	2	19.778234	1		3	1	1					0	1	6	3	525	510	430	81.904762	80	3
3068	14	1	5	2	20.731007	1		3	1	1					1	0	6	3	525	510	430	81.904762	80	3
3068	15	1	5	2	21.683779	1		3	1	1		0	0	0			6	3	525	510	430	81.904762	80	3
3068	16	1	5	2	22.767967	1		3	1	1							6	3	525	510	430	81.904762	80	3
3068	17	1	5	2	23.786448	1		3	1	1	2	0	0	0	0	0	6	3	525	510	430	81.904762	80	3
3069	0	0	8	2	6.1437373	1	1	3	1	1	2	0	0	0	1	0	5	4
3069	1	0	8	2	7.2936344	1	1	3	1	1					0	0	5	4
3069	2	0	8	2	8.016427	1	1	3	1	1					1	1	5	4
3069	3	0	8	2	9.2320328	1	1	3	1	1		0	0	0	1	1	5	4
3069	4	0	8	2	10.119097	1	1	3	1	1							5	4
3069	5	0	8	2	11.00616	1	1	3	1	1					1	0	5	4
3069	6	0	8	2	12.188911	1	1	3	1	1		0	0	0	1	0	5	4
3069	7	0	8	2	13.207392	1	2	3	1	1					1	1	5	4
3069	8	0	8	2	13.930184	1	2	3	1	1					0	0	5	4
3069	9	0	8	2	14.915812	1	2	3	1	1		0	0	0			5	4
3069	10	0	8	2	15.901438	1	2	3	1	1					0	0	5	4
3069	11	0	8	2	16.952772	1	2	3	1	1							5	4
3069	12	0	8	2	17.938398	1	2	3	1	1		0	0	0	0	0	5	4
3069	13	0	8	2	18.891171	1	2	3	1	1					0	0	5	4
3069	14	0	8	2	19.942505	1		3	1	1					0	1	5	4
3069	15	0	8	2	20.862423	1		3	1	1		0	0	0	0	0	5	4
3069	16	0	8	2	21.979465	1		3	1	1					0	0	5	4
3069	17	0	8	2	23.392197	7		3	1	1							5	4
3069	18	0	8	2	23.917864	1		3	1	1	2	0	0	0			5	4
3071	0	0	8	2	6.4722791	1	1	3	1	1	2	1	1	1	1	0	1	1
3071	1	0	8	2	7.5893226	1	1	3	1	1					0	0	1	1
3071	2	0	8	2	8.7392197	1	1	3	1	1					0	0	1	1
3071	3	0	8	2	9.5605745	1	1	3	1	1		1		1	0	0	1	1
3071	4	0	8	2	10.546202	1	1	3	1	1					0	0	1	1
3071	5	0	8	2	11.728952	1	1	3	1	1					0	0	1	1
3071	6	0	8	2	12.681725	1	1	3	1	1		1		1	0	0	1	1
3071	7	0	8	2	13.667351	1	2	3	1	1					0	0	1	1
3071	8	0	8	2	14.587269	1	2	3	1	1					0	0	1	1
3071	9	0	8	2	15.704312	1	2	3	1	1		1		1	0	0	1	1
3071	10	0	8	2	16.689938	1	2	3	1	1					0	1	1	1
3071	11	0	8	2	17.741274	1	2	3	1	1					0	0	1	1
3071	12	0	8	2	18.595482	1	2	3	1	1		1		1	1	0	1	1
3071	13	0	8	2	19.74538	7		3	1	1							1	1
3071	14	0	8	2	20.731007	6		3	1	1							1	1
3072	0	1	5	1	6.2422996	1	1	2	2	1	2	0	0	0	1	1	11	2	525	330	320	60.952381	10	1
3072	1	1	5	1	7.2279263	1	1	2	2	1					1	0	11	2	525	330	320	60.952381	10	1
3072	2	1	5	1	8.3121147	1	1	2	2	1					1	0	11	2	525	330	320	60.952381	10	1
3072	3	1	5	1	9.2977409	1	1	2	2	1		1	1	0			11	2	525	330	320	60.952381	10	1
3072	4	1	5	1	10.38193	1	1	2	2	1					1	0	11	2	525	330	320	60.952381	10	1
3072	5	1	5	1	11.268993	1	1	2	2	1							11	2	525	330	320	60.952381	10	1
3072	6	1	5	1	12.418891	1	1	2	2	1		1	1	1	1	1	11	2	525	330	320	60.952381	10	1
3072	7	1	5	1	13.371663	1	2	2	2	1					1	1	11	2	525	330	320	60.952381	10	1
3072	8	1	5	1	14.357289	1	2	2	2	1					1	0	11	2	525	330	320	60.952381	10	1
3072	9	1	5	1	15.310061	1	2	2	2	1		1	1	0	1	0	11	2	525	330	320	60.952381	10	1
3072	10	1	5	1	16.262835	1	2	2	2	1					1	0	11	2	525	330	320	60.952381	10	1
3072	11	1	5	1	17.314169	1	2	2	2	1					1	0	11	2	525	330	320	60.952381	10	1
3072	12	1	5	1	18.858316	1	2	2	2	1		1	1	0	0	0	11	2	525	330	320	60.952381	10	1
3072	13	1	5	1	19.318275	1		2	2	1							11	2	525	330	320	60.952381	10	1
3072	14	1	5	1	20.336756	3		2	2	1							11	2	525	330	320	60.952381	10	1
3072	15	1	5	1	21.552361	1		2	2	1		1	1	0	1	0	11	2	525	330	320	60.952381	10	1
3072	16	1	5	1	22.40657	1		2	2	1					0	0	11	2	525	330	320	60.952381	10	1
3072	17	1	5	1	23.490759	1		2	2	1	2	1	1	0	1	0	11	2	525	330	320	60.952381	10	1
3073	0	1	5	2	6.5051336	1	1	3	1	1	2	1	1	0	1	1	7	5	528	420	367	69.507576	53	2
3073	1	1	5	2	7.556468	1	1	3	1	1					0	1	7	5	528	420	367	69.507576	53	2
3073	2	1	5	2	8.5749483	1	1	3	1	1					0	0	7	5	528	420	367	69.507576	53	2
3073	3	1	5	2	9.6262836	1	1	3	1	1		1	1	0	0	0	7	5	528	420	367	69.507576	53	2
3073	4	1	5	2	10.809035	1	1	3	1	1					1	0	7	5	528	420	367	69.507576	53	2
3073	5	1	5	2	11.63039	1	1	3	1	1					1	0	7	5	528	420	367	69.507576	53	2
3073	6	1	5	2	12.616016	1	1	3	1	1		1	1	0	0	0	7	5	528	420	367	69.507576	53	2
3073	7	1	5	2	13.568789	1	2	3	1	1					1	1	7	5	528	420	367	69.507576	53	2
3073	8	1	5	2	14.915812	1	2	3	1	1					1	0	7	5	528	420	367	69.507576	53	2
3073	9	1	5	2	15.77002	1	2	3	1	1		1	1	0	0	0	7	5	528	420	367	69.507576	53	2
3073	10	1	5	2	16.722792	1	2	3	1	1					1	0	7	5	528	420	367	69.507576	53	2
3073	11	1	5	2	17.87269	1	2	3	1	1					1	1	7	5	528	420	367	69.507576	53	2
3073	12	1	5	2	18.792608	1	2	3	1	1		1	1	0	0	1	7	5	528	420	367	69.507576	53	2
3073	13	1	5	2	19.778234	1		3	1	1					1	1	7	5	528	420	367	69.507576	53	2
3073	14	1	5	2	20.763861	1		3	1	1					0	0	7	5	528	420	367	69.507576	53	2
3073	15	1	5	2	21.782341	1		3	1	1		1	1	0			7	5	528	420	367	69.507576	53	2
3073	16	1	5	2	22.702259	1		3	1	1					0	0	7	5	528	420	367	69.507576	53	2
3073	17	1	5	2	23.852156	1		3	1	1	2	1	0	0	0	0	7	5	528	420	367	69.507576	53	2
3074	0	1	5	2	6.4065709	1	1	3	1	1	0	0	1	0	1	1	10	6	548	390	322	58.759125	68	3
3074	1	1	5	2	7.1950717	1	1	3	1	1					1	1	10	6	548	390	322	58.759125	68	3
3074	2	1	5	2	8.2135525	1	1	3	1	1					1	1	10	6	548	390	322	58.759125	68	3
3074	3	1	5	2	9.6919918	7	1	3	1	1							10	6	548	390	322	58.759125	68	3
3074	4	1	5	2	10.447639	1	1	3	1	1					1	0	10	6	548	390	322	58.759125	68	3
3074	5	1	5	2	11.268993	1	1	3	1	1					1	0	10	6	548	390	322	58.759125	68	3
3074	6	1	5	2	12.254621	1	1	3	1	1		1	1	1			10	6	548	390	322	58.759125	68	3
3074	7	1	5	2	13.207392	1	2	3	1	1					1	1	10	6	548	390	322	58.759125	68	3
3074	8	1	5	2	14.554415	1	2	3	1	1					1	1	10	6	548	390	322	58.759125	68	3
3074	9	1	5	2	15.408625	1	2	3	1	1		1	1	1	1	1	10	6	548	390	322	58.759125	68	3
3074	10	1	5	2	16.361397	1	2	3	1	1							10	6	548	390	322	58.759125	68	3
3074	11	1	5	2	17.511293	1	2	3	1	1					1	1	10	6	548	390	322	58.759125	68	3
3074	12	1	5	2	18.431211	1	2	3	1	1		1	1	1	1	0	10	6	548	390	322	58.759125	68	3
3074	13	1	5	2	19.416838	1		3	1	1					1	0	10	6	548	390	322	58.759125	68	3
3074	14	1	5	2	20.402464	1		3	1	1							10	6	548	390	322	58.759125	68	3
3074	15	1	5	2	21.420944	1		3	1	1		1	1	1			10	6	548	390	322	58.759125	68	3
3074	16	1	5	2	22.340862	1		3	1	1					0	0	10	6	548	390	322	58.759125	68	3
3074	17	1	5	2	23.490759	1		3	1	1							10	6	548	390	322	58.759125	68	3
3074	18	1	5	2	24.410677	1		3	1	1	2	1	1	1			10	6	548	390	322	58.759125	68	3
3075	0	0	9	1	8.1478443	1	1	3	1	1	2	1	1	0	0	0	4	3
3075	1	0	9	1	9.330595	1	1	3	1	1					0	0	4	3
3075	2	0	9	1	10.38193	7	1	3	1	1							4	3
3075	3	0	9	1	11.367557	1	1	3	1	1		1	1	0	1	0	4	3
3075	4	0	9	1	12.418891	1	1	3	1	1					0	0	4	3
3075	5	0	9	1	13.371663	1	2	3	1	1					0	0	4	3
3075	6	0	9	1	14.521561	7	2	3	1	1							4	3
3075	7	0	9	1	15.211499	1	2	3	1	1					1	0	4	3
3075	8	0	9	1	16.361397	1	2	3	1	1							4	3
3075	9	0	9	1	17.248461	1	2	3	1	1		1	1	1	0	1	4	3
3075	10	0	9	1	18.266941	1	2	3	1	1					1	1	4	3
3075	11	0	9	1	19.252567	1		3	1	1					0	0	4	3
3075	12	0	9	1	20.205339	1		3	1	1		1	1	1			4	3
3075	13	0	9	1	21.158112	1		3	1	1					0	1	4	3
3075	14	0	9	1	22.176592	1		3	1	1							4	3
3075	15	0	9	1	23.457905	1		3	1	1	2	1	1	0	1	0	4	3
3076	0	0	9	2	6.3080082	1	1	3	1	1	2	1	1	0	1	1	6	7
3076	1	0	9	2	7.3593431	1	1	3	1	1					0	1	6	7
3076	2	0	9	2	8.4763861	7	1	3	1	1							6	7
3076	3	0	9	2	9.5277205	7	1	3	1	1							6	7
3076	4	0	9	2	10.119097	1	1	3	1	1					1	0	6	7
3076	5	0	9	2	11.301848	1	1	3	1	1					0	0	6	7
3076	6	0	9	2	12.386037	1	1	3	1	1		1	1	1	1	1	6	7
3076	7	0	9	2	13.568789	1	2	3	1	1							6	7
3076	8	0	9	2	14.291581	1	2	3	1	1					0	0	6	7
3076	9	0	9	2	15.474333	1	2	3	1	1		1	1	0	1	0	6	7
3076	10	0	9	2	16.197124	1	2	3	1	1					1	1	6	7
3076	11	0	9	2	17.347023	1	2	3	1	1					0	0	6	7
3076	12	0	9	2	18.201233	1	2	3	1	1		1	0	0	0	0	6	7
3076	13	0	9	2	19.35113	1		3	1	1					0	1	6	7
3076	14	0	9	2	20.402464	1		3	1	1					1	1	6	7
3076	15	0	9	2	21.38809	1		3	1	1		1	1	0	1	1	6	7
3076	16	0	9	2	22.340862	1		3	1	1					0	0	6	7
3076	17	0	9	2	23.293634	1		3	1	1					0	0	6	7
3076	18	0	9	2	24.180698	1		3	1	1	2	1	1	1	0	1	6	7
3077	0	1	2	1	6.2422996	1	1	3	2	1		1	1	0	1	0	3	0	525	330	308	58.666668	22	1
3077	1	1	2	1	7.1950717	1	1	3	2	1							3	0	525	330	308	58.666668	22	1
3077	2	1	2	1	8.4106779	1	1	3	2	1					0	0	3	0	525	330	308	58.666668	22	1
3077	3	1	2	1	9.3963041	1	1	3	2	1		1	1	1			3	0	525	330	308	58.666668	22	1
3077	4	1	2	1	10.316222	1	1	3	2	1							3	0	525	330	308	58.666668	22	1
3077	5	1	2	1	11.236139	1	1	3	2	1					1	0	3	0	525	330	308	58.666668	22	1
3077	6	1	2	1	12.254621	3	1	3	2	1							3	0	525	330	308	58.666668	22	1
3077	7	1	2	1	13.535934	7	2	3	2	1							3	0	525	330	308	58.666668	22	1
3077	8	1	2	1	14.455853	7	2	3	2	1							3	0	525	330	308	58.666668	22	1
3077	9	1	2	1	15.342916	1	2	3	2	1		1	1	0	0	0	3	0	525	330	308	58.666668	22	1
3077	10	1	2	1	16.525667	7	2	3	2	1							3	0	525	330	308	58.666668	22	1
3077	11	1	2	1	17.511293	7	2	3	2	1							3	0	525	330	308	58.666668	22	1
3077	12	1	2	1	18.299795	1	2	3	2	1		1	1	1	0	0	3	0	525	330	308	58.666668	22	1
3077	13	1	2	1	19.449692	1		3	2	1					0	0	3	0	525	330	308	58.666668	22	1
3077	14	1	2	1	20.435318	1		3	2	1					1	0	3	0	525	330	308	58.666668	22	1
3077	15	1	2	1	21.355236	1		3	2	1		1	1	0	0	0	3	0	525	330	308	58.666668	22	1
3077	16	1	2	1	22.439425	1		3	2	1					0	0	3	0	525	330	308	58.666668	22	1
3077	17	1	2	1	23.490759	1		3	2	1	2	1	1	1	1	0	3	0	525	330	308	58.666668	22	1
3078	0	1	5	2	5.9137578	1	1	1	1	1	2	0	0	0	1	1	3	4	491	300	271	55.193481	29	1
3078	1	1	5	2	6.7351131	1	1	1	1	1					0	0	3	4	491	300	271	55.193481	29	1
3078	2	1	5	2	7.7864475	1	1	1	1	1							3	4	491	300	271	55.193481	29	1
3078	3	1	5	2	8.9363451	1	1	1	1	1		0	0	0	0	0	3	4	491	300	271	55.193481	29	1
3078	4	1	5	2	10.020534	1	1	1	1	1					1	0	3	4	491	300	271	55.193481	29	1
3078	5	1	5	2	10.940452	1	1	1	1	1					0	0	3	4	491	300	271	55.193481	29	1
3078	6	1	5	2	12.123203	1	1	1	1	1		1	1	0			3	4	491	300	271	55.193481	29	1
3078	7	1	5	2	12.714579	1	1	1	1	1					0	1	3	4	491	300	271	55.193481	29	1
3078	8	1	5	2	14.094456	1	2	1	1	1							3	4	491	300	271	55.193481	29	1
3078	9	1	5	2	15.014374	1	2	1	1	1		1	1	0	1	1	3	4	491	300	271	55.193481	29	1
3078	10	1	5	2	16.032854	1	2	1	1	1							3	4	491	300	271	55.193481	29	1
3078	11	1	5	2	17.084188	1	2	1	1	1					0	1	3	4	491	300	271	55.193481	29	1
3078	12	1	5	2	18.004107	1	2	1	1	1		1	0	0	0	0	3	4	491	300	271	55.193481	29	1
3078	13	1	5	2	18.989733	1	2	1	1	1					0	0	3	4	491	300	271	55.193481	29	1
3078	14	1	5	2	20.008213	1		1	1	1					1	0	3	4	491	300	271	55.193481	29	1
3078	15	1	5	2	21.092403	1		1	1	1		1	1	0	0	1	3	4	491	300	271	55.193481	29	1
3078	16	1	5	2	22.045174	1		1	1	1	2	1	1	0	0	0	3	4	491	300	271	55.193481	29	1
3080	0	0	9	1	6.6694045	1	1	3	1	1	2	1	1	0	0	0	2	3
3080	1	0	9	1	7.9178643	1	1	3	1	1					0	0	2	3
3080	2	0	9	1	8.5749483	1	1	3	1	1					1	0	2	3
3080	3	0	9	1	9.7577	1	1	3	1	1		0	1	1	1	0	2	3
3080	4	0	9	1	10.841889	1	1	3	1	1							2	3
3080	5	0	9	1	12.024641	1	1	3	1	1					0	0	2	3
3080	6	0	9	1	12.747434	1	1	3	1	1		1	1	1	0	0	2	3
3080	7	0	9	1	13.930184	1	2	3	1	1							2	3
3080	8	0	9	1	14.521561	7	2	3	1	1							2	3
3080	9	0	9	1	15.802875	1	2	3	1	1		1	1	1	0	0	2	3
3080	10	0	9	1	16.657084	1	2	3	1	1					0	1	2	3
3080	11	0	9	1	17.806982	1	2	3	1	1					0	0	2	3
3080	12	0	9	1	18.858316	1	2	3	1	1		1	1	1			2	3
3080	13	0	9	1	19.843943	1		3	1	1					0	0	2	3
3080	14	0	9	1	20.796715	1		3	1	1					0	1	2	3
3080	15	0	9	1	21.848049	1		3	1	1		1	1	1			2	3
3080	16	0	9	1	22.636551	1		3	1	1					0	0	2	3
3080	17	0	9	1	23.720739	1		3	1	1	2	1	1	1	0	1	2	3
3081	0	1	5	2	5.9137578	1	1	3	1	1	2	0	0	0	0	1	5	2	554	450	355	64.079422	95	4
3081	1	1	5	2	6.8336754	1	1	3	1	1					0	0	5	2	554	450	355	64.079422	95	4
3081	2	1	5	2	7.8850102	1	1	3	1	1					1	1	5	2	554	450	355	64.079422	95	4
3081	3	1	5	2	8.903491	1	1	3	1	1		0	0	0	0	0	5	2	554	450	355	64.079422	95	4
3081	4	1	5	2	9.9219713	1	1	3	1	1							5	2	554	450	355	64.079422	95	4
3081	5	1	5	2	11.071869	1	1	3	1	1							5	2	554	450	355	64.079422	95	4
3081	6	1	5	2	11.991786	1	1	3	1	1		0	0	0	0	0	5	2	554	450	355	64.079422	95	4
3081	7	1	5	2	12.87885	1	1	3	1	1					1	0	5	2	554	450	355	64.079422	95	4
3081	8	1	5	2	14.225873	1	2	3	1	1					1	0	5	2	554	450	355	64.079422	95	4
3081	9	1	5	2	15.178645	1	2	3	1	1		0	1	1			5	2	554	450	355	64.079422	95	4
3081	10	1	5	2	16.065708	1	2	3	1	1					0	1	5	2	554	450	355	64.079422	95	4
3081	11	1	5	2	16.985626	1	2	3	1	1					0	0	5	2	554	450	355	64.079422	95	4
3081	12	1	5	2	18.135523	1	2	3	1	1		0	0	0	1	0	5	2	554	450	355	64.079422	95	4
3081	13	1	5	2	19.055441	1		3	1	1					0	0	5	2	554	450	355	64.079422	95	4
3081	14	1	5	2	19.975359	1		3	1	1					1	0	5	2	554	450	355	64.079422	95	4
3081	15	1	5	2	21.026693	1		3	1	1		0	0	0	0	0	5	2	554	450	355	64.079422	95	4
3081	16	1	5	2	22.045174	1		3	1	1							5	2	554	450	355	64.079422	95	4
3081	17	1	5	2	22.997946	1		3	1	1							5	2	554	450	355	64.079422	95	4
3081	18	1	5	2	24.11499	1		3	1	1	2	0	0	0	0	0	5	2	554	450	355	64.079422	95	4
3082	0	1	5	2	6.0451746	1	1	3	1	1	0	0	0	0	1	1	7	7	553	540	445	80.470161	95	4
3082	1	1	5	2	6.9650922	1	1	3	1	1					1	1	7	7	553	540	445	80.470161	95	4
3082	2	1	5	2	7.9507189	1	1	3	1	1					1	0	7	7	553	540	445	80.470161	95	4
3082	3	1	5	2	9.0020533	1	1	3	1	1		0	0	0	1	1	7	7	553	540	445	80.470161	95	4
3082	4	1	5	2	10.119097	1	1	3	1	1					0	1	7	7	553	540	445	80.470161	95	4
3082	5	1	5	2	10.973306	1	1	3	1	1					0	1	7	7	553	540	445	80.470161	95	4
3082	6	1	5	2	12.254621	1	1	3	1	1		0	0	0	1	1	7	7	553	540	445	80.470161	95	4
3082	7	1	5	2	13.174538	1	2	3	1	1					1	1	7	7	553	540	445	80.470161	95	4
3082	8	1	5	2	14.028748	1	2	3	1	1							7	7	553	540	445	80.470161	95	4
3082	9	1	5	2	15.178645	1	2	3	1	1		0	0	0	0	0	7	7	553	540	445	80.470161	95	4
3082	10	1	5	2	16.032854	1	2	3	1	1							7	7	553	540	445	80.470161	95	4
3082	11	1	5	2	17.149897	1	2	3	1	1					0	1	7	7	553	540	445	80.470161	95	4
3082	12	1	5	2	18.234087	1	2	3	1	1		0	0	0	1	0	7	7	553	540	445	80.470161	95	4
3082	13	1	5	2	19.154005	1		3	1	1					1	0	7	7	553	540	445	80.470161	95	4
3082	14	1	5	2	20.073921	1		3	1	1					0	0	7	7	553	540	445	80.470161	95	4
3082	15	1	5	2	21.092403	1		3	1	1		0	0	0	0	0	7	7	553	540	445	80.470161	95	4
3082	16	1	5	2	22.110884	1		3	1	1					0	0	7	7	553	540	445	80.470161	95	4
3082	17	1	5	2	23.162218	1		3	1	1					0	0	7	7	553	540	445	80.470161	95	4
3082	18	1	5	2	24.213552	1		3	1	1	2	0	0	0	0	0	7	7	553	540	445	80.470161	95	4
3083	0	1	5	1	6.2751541	1	1	3	1	1	2	0	0	0	1	1	5	4	553	450	250	45.207958	200	4
3083	1	1	5	1	7.3593431	1	1	3	1	1					0	0	5	4	553	450	250	45.207958	200	4
3083	2	1	5	1	8.3449688	1	1	3	1	1					0	0	5	4	553	450	250	45.207958	200	4
3083	3	1	5	1	9.4291582	1	1	3	1	1		1	0	0	1	1	5	4	553	450	250	45.207958	200	4
3083	4	1	5	1	10.184805	1	1	3	1	1					1	1	5	4	553	450	250	45.207958	200	4
3083	5	1	5	1	11.334702	1	1	3	1	1					0	1	5	4	553	450	250	45.207958	200	4
3083	6	1	5	1	12.123203	1	1	3	1	1		0	0	0	0	0	5	4	553	450	250	45.207958	200	4
3083	7	1	5	1	13.305955	1	2	3	1	1					0	0	5	4	553	450	250	45.207958	200	4
3083	8	1	5	1	14.12731	1	2	3	1	1					1	0	5	4	553	450	250	45.207958	200	4
3083	9	1	5	1	15.277207	1	2	3	1	1		0	0	0	0	0	5	4	553	450	250	45.207958	200	4
3083	10	1	5	1	16.492813	1	2	3	1	1					0	0	5	4	553	450	250	45.207958	200	4
3083	11	1	5	1	17.248461	1	2	3	1	1							5	4	553	450	250	45.207958	200	4
3083	12	1	5	1	18.365503	1	2	3	1	1		0	0	0	0	1	5	4	553	450	250	45.207958	200	4
3083	13	1	5	1	19.055441	1		3	1	1					0	0	5	4	553	450	250	45.207958	200	4
3083	14	1	5	1	20.139631	1		3	1	1					1	0	5	4	553	450	250	45.207958	200	4
3083	15	1	5	1	21.158112	1		3	1	1		1	0	0	0	0	5	4	553	450	250	45.207958	200	4
3083	16	1	5	1	22.176592	1		3	1	1					0	0	5	4	553	450	250	45.207958	200	4
3083	17	1	5	1	23.523615	1		3	1	1					0	0	5	4	553	450	250	45.207958	200	4
3083	18	1	5	1	24.443531	1		3	1	1	2	1	0	0	1	0	5	4	553	450	250	45.207958	200	4
3085	0	1	5	1	6.0780287	1	1	3	1	1	2	1	1	1	1	1	2	3	556	420	273	49.100719	147	4
3085	1	1	5	1	7.1622176	1	1	3	1	1							2	3	556	420	273	49.100719	147	4
3085	2	1	5	1	8.1806984	1	1	3	1	1					0	1	2	3	556	420	273	49.100719	147	4
3085	3	1	5	1	9.1663246	1	1	3	1	1		0	0	0			2	3	556	420	273	49.100719	147	4
3085	4	1	5	1	10.250513	1	1	3	1	1					1	0	2	3	556	420	273	49.100719	147	4
3085	5	1	5	1	11.00616	1	1	3	1	1					0	0	2	3	556	420	273	49.100719	147	4
3085	6	1	5	1	12.156057	1	1	3	1	1		0	0	0	0	0	2	3	556	420	273	49.100719	147	4
3085	7	1	5	1	13.338809	1	2	3	1	1					0	0	2	3	556	420	273	49.100719	147	4
3085	8	1	5	1	13.930184	1	2	3	1	1					0	0	2	3	556	420	273	49.100719	147	4
3085	9	1	5	1	14.948666	1	2	3	1	1		0	0	0	0	0	2	3	556	420	273	49.100719	147	4
3085	10	1	5	1	16.065708	1	2	3	1	1							2	3	556	420	273	49.100719	147	4
3085	11	1	5	1	17.281315	1	2	3	1	1					1	0	2	3	556	420	273	49.100719	147	4
3085	12	1	5	1	18.069815	1	2	3	1	1		0	0	0	0	0	2	3	556	420	273	49.100719	147	4
3085	13	1	5	1	19.154005	1		3	1	1					0	1	2	3	556	420	273	49.100719	147	4
3085	14	1	5	1	19.909651	1		3	1	1					0	1	2	3	556	420	273	49.100719	147	4
3085	15	1	5	1	20.960985	1		3	1	1		0	0	0	0	0	2	3	556	420	273	49.100719	147	4
3085	16	1	5	1	21.979465	1		3	1	1					0	0	2	3	556	420	273	49.100719	147	4
3085	17	1	5	1	22.997946	1		3	1	1					0	0	2	3	556	420	273	49.100719	147	4
3085	18	1	5	1	24.344969	1		3	1	1	2	0	0	0	0	0	2	3	556	420	273	49.100719	147	4
3086	0	1	5	1	6.0780287	1	1	3	1	1	2	0	0	0	0	0	2	4	555	420	329	59.279278	91	4
3086	1	1	5	1	7.0636549	1	1	3	1	1					0	0	2	4	555	420	329	59.279278	91	4
3086	2	1	5	1	8.1478443	1	1	3	1	1							2	4	555	420	329	59.279278	91	4
3086	3	1	5	1	9.1334705	1	1	3	1	1		0	0	0	0	0	2	4	555	420	329	59.279278	91	4
3086	4	1	5	1	10.217659	1	1	3	1	1					1	0	2	4	555	420	329	59.279278	91	4
3086	5	1	5	1	10.973306	1	1	3	1	1					0	1	2	4	555	420	329	59.279278	91	4
3086	6	1	5	1	12.123203	1	1	3	1	1		0	0	0	0	1	2	4	555	420	329	59.279278	91	4
3086	7	1	5	1	12.911704	1	1	3	1	1					1	1	2	4	555	420	329	59.279278	91	4
3086	8	1	5	1	14.094456	1	2	3	1	1					0	0	2	4	555	420	329	59.279278	91	4
3086	9	1	5	1	14.915812	1	2	3	1	1		0	0	0	0	0	2	4	555	420	329	59.279278	91	4
3086	10	1	5	1	16.032854	1	2	3	1	1					0	0	2	4	555	420	329	59.279278	91	4
3086	11	1	5	1	17.281315	1	2	3	1	1					0	0	2	4	555	420	329	59.279278	91	4
3086	12	1	5	1	18.234087	1	2	3	1	1		1	0	0	0	0	2	4	555	420	329	59.279278	91	4
3086	13	1	5	1	19.121149	1		3	1	1					0	0	2	4	555	420	329	59.279278	91	4
3086	14	1	5	1	19.843943	1		3	1	1					0	0	2	4	555	420	329	59.279278	91	4
3086	15	1	5	1	20.928131	1		3	1	1		0	0	0	0	0	2	4	555	420	329	59.279278	91	4
3086	16	1	5	1	21.946611	1		3	1	1					0	0	2	4	555	420	329	59.279278	91	4
3086	17	1	5	1	22.965092	1		3	1	1					0	0	2	4	555	420	329	59.279278	91	4
3086	18	1	5	1	24.312115	1		3	1	1	1	0	0	0	0	1	2	4	555	420	329	59.279278	91	4
3087	0	1	5	1	6.2751541	1	1	3	1	1	2	1	1	0	0	0	9	1	549	360	323	58.834244	37	2
3087	1	1	5	1	7.2279263	1	1	3	1	1					0	0	9	1	549	360	323	58.834244	37	2
3087	2	1	5	1	8.2135525	1	1	3	1	1					1	0	9	1	549	360	323	58.834244	37	2
3087	3	1	5	1	9.2977409	1	1	3	1	1		1	1	0	1	0	9	1	549	360	323	58.834244	37	2
3087	4	1	5	1	10.086243	1	1	3	1	1					1	0	9	1	549	360	323	58.834244	37	2
3087	5	1	5	1	11.203285	1	1	3	1	1					1	0	9	1	549	360	323	58.834244	37	2
3087	6	1	5	1	12.386037	1	1	3	1	1		1	1	0	1	0	9	1	549	360	323	58.834244	37	2
3087	7	1	5	1	13.174538	1	2	3	1	1							9	1	549	360	323	58.834244	37	2
3087	8	1	5	1	14.521561	1	2	3	1	1					1	0	9	1	549	360	323	58.834244	37	2
3087	9	1	5	1	15.14579	1	2	3	1	1		1	0	0	1	0	9	1	549	360	323	58.834244	37	2
3087	10	1	5	1	16.328543	1	2	3	1	1					0	0	9	1	549	360	323	58.834244	37	2
3087	11	1	5	1	17.117043	1	2	3	1	1					0	1	9	1	549	360	323	58.834244	37	2
3087	12	1	5	1	18.201233	1	2	3	1	1		1	1	0	0	0	9	1	549	360	323	58.834244	37	2
3087	13	1	5	1	19.35113	1		3	1	1					1	0	9	1	549	360	323	58.834244	37	2
3087	14	1	5	1	20.106775	1		3	1	1					1	0	9	1	549	360	323	58.834244	37	2
3087	15	1	5	1	21.092403	1		3	1	1		1	1	0	0	0	9	1	549	360	323	58.834244	37	2
3087	16	1	5	1	22.07803	1		3	1	1					0	0	9	1	549	360	323	58.834244	37	2
3087	17	1	5	1	23.392197	1		3	1	1					0	0	9	1	549	360	323	58.834244	37	2
3087	18	1	5	1	24.312115	1		3	1	1	2	1	0	0			9	1	549	360	323	58.834244	37	2
3088	0	1	5	2	6.0451746	1	1	3	1	1	2	1	0	0	1	1	10	9	556	480	410	73.741005	70	3
3088	1	1	5	2	7.1293635	1	1	3	1	1					1	0	10	9	556	480	410	73.741005	70	3
3088	2	1	5	2	8.1478443	1	1	3	1	1					1	1	10	9	556	480	410	73.741005	70	3
3088	3	1	5	2	9.1334705	1	1	3	1	1		0	0	0	1	1	10	9	556	480	410	73.741005	70	3
3088	4	1	5	2	10.349076	1	1	3	1	1					1	1	10	9	556	480	410	73.741005	70	3
3088	5	1	5	2	11.00616	1	1	3	1	1					0	0	10	9	556	480	410	73.741005	70	3
3088	6	1	5	2	12.123203	1	1	3	1	1		1	0	0	1	1	10	9	556	480	410	73.741005	70	3
3088	7	1	5	2	12.911704	1	1	3	1	1					0	0	10	9	556	480	410	73.741005	70	3
3088	8	1	5	2	13.89733	1	2	3	1	1					1	1	10	9	556	480	410	73.741005	70	3
3088	9	1	5	2	14.915812	1	2	3	1	1		1	0	0	1	0	10	9	556	480	410	73.741005	70	3
3088	10	1	5	2	16.032854	1	2	3	1	1					0	0	10	9	556	480	410	73.741005	70	3
3088	11	1	5	2	17.248461	1	2	3	1	1					0	1	10	9	556	480	410	73.741005	70	3
3088	12	1	5	2	18.036961	1	2	3	1	1		1	0	0	0	1	10	9	556	480	410	73.741005	70	3
3088	13	1	5	2	19.154005	1		3	1	1					1	1	10	9	556	480	410	73.741005	70	3
3088	14	1	5	2	19.876797	1		3	1	1					0	0	10	9	556	480	410	73.741005	70	3
3088	15	1	5	2	20.928131	1		3	1	1		1	0	0	0	0	10	9	556	480	410	73.741005	70	3
3088	16	1	5	2	21.946611	1		3	1	1					1	0	10	9	556	480	410	73.741005	70	3
3088	17	1	5	2	22.965092	1		3	1	1					0	1	10	9	556	480	410	73.741005	70	3
3088	18	1	5	2	24.312115	1		3	1	1	2	1	0	0	1	0	10	9	556	480	410	73.741005	70	3
3089	0	0	6	2	6.2422996	1	1	3	1	0	2	0	0	0	1	1	8	3
3089	1	0	6	2	7.2607803	1	1	3	1	0					0	1	8	3
3089	2	0	6	2	8.2135525	1	1	3	1	0					1	1	8	3
3089	3	0	6	2	9.1991787	1	1	3	1	0		0	0	0	1	0	8	3
3089	4	0	6	2	10.250513	1	1	3	1	0					1	0	8	3
3089	5	0	6	2	11.268993	1	1	3	1	0					1	0	8	3
3089	6	0	6	2	12.057495	1	1	3	1	0		1	0	0	0	0	8	3
3089	7	0	6	2	13.207392	1	2	3	1	0							8	3
3089	8	0	6	2	14.357289	1	2	3	1	0					1	0	8	3
3089	9	0	6	2	15.342916	1	2	3	1	0		0	0	0	0	0	8	3
3089	10	0	6	2	15.967146	1	2	3	1	0					1	0	8	3
3089	11	0	6	2	17.248461	1	2	3	1	0					1	0	8	3
3089	12	0	6	2	18.332649	3	2	3	1	0							8	3
3089	13	0	6	2	19.186859	1		3	1	0		1	0	0	1	1	8	3
3089	14	0	6	2	20.36961	1		3	1	0					0	0	8	3
3089	15	0	6	2	21.256674	1		3	1	0		1	1	0	0	0	8	3
3089	16	0	6	2	22.308008	1		3	1	0							8	3
3089	17	0	6	2	23.09651	1		3	1	0					0	0	8	3
3089	18	0	6	2	24.344969	1		3	1	0	2	1	1	0			8	3
3091	0	0	7	1	6.4065709	1	1	3	2	1	2	1	1	0	0	1	6	4
3091	1	0	7	1	7.3921971	1	1	3	2	1					1	1	6	4
3091	2	0	7	1	8.3778238	1	1	3	2	1							6	4
3091	3	0	7	1	9.4620123	1	1	3	2	1		1	1	0			6	4
3091	4	0	7	1	10.38193	1	1	3	2	1					0	0	6	4
3091	5	0	7	1	11.334702	1	1	3	2	1					1	1	6	4
3091	6	0	7	1	12.517454	1	1	3	2	1		0	0	0			6	4
3091	7	0	7	1	13.470226	1	2	3	2	1					0	1	6	4
3091	8	0	7	1	14.521561	1	2	3	2	1							6	4
3091	9	0	7	1	15.572895	1	2	3	2	1		0	0	0	0	1	6	4
3091	10	0	7	1	16.361397	1	2	3	2	1					1	0	6	4
3091	11	0	7	1	17.314169	1	2	3	2	1					1	0	6	4
3091	12	0	7	1	18.562628	1	2	3	2	1		0	0	0	0	0	6	4
3091	13	0	7	1	19.383984	1		3	2	1					0	0	6	4
3091	14	0	7	1	20.36961	1		3	2	1					0	0	6	4
3091	15	0	7	1	21.486652	1		3	2	1		0	0	0			6	4
3091	16	0	7	1	22.340862	1		3	2	1					1	0	6	4
3091	17	0	7	1	23.523615	1		3	2	1	0	0	0	0	1	0	6	4
3096	0	0	8	1	8.903491	1	1	3	2	0	2			0	1	1	6	4
3096	1	0	8	1	9.9219713	1	1	3	2	0					1	1	6	4
3096	2	0	8	1	11.104723	1	1	3	2	0					1	0	6	4
3096	3	0	8	1	11.86037	1	1	3	2	0				1	1	1	6	4
3096	4	0	8	1	13.043121	1	2	3	2	0					1	0	6	4
3096	5	0	8	1	14.028748	1	2	3	2	0					1	0	6	4
3096	6	0	8	1	15.014374	1	2	3	2	0				1	0	1	6	4
3096	7	0	8	1	15.934292	1	2	3	2	0					0	0	6	4
3096	8	0	8	1	16.985626	1	2	3	2	0					1	1	6	4
3096	9	0	8	1	17.87269	1	2	3	2	0				1			6	4
3096	10	0	8	1	18.989733	1	2	3	2	0					0	0	6	4
3096	11	0	8	1	19.975359	1		3	2	0							6	4
3096	12	0	8	1	20.928131	1		3	2	0				1	0	0	6	4
3096	13	0	8	1	22.01232	1		3	2	0							6	4
3096	14	0	8	1	22.932238	1		3	2	0					0	0	6	4
3096	15	0	8	1	23.917864	1		3	2	0	2			1			6	4
3097	0	0	9	1	6.4065709	1	1	3	1	1	2	0	1	0	0	0	2	1
3097	1	0	9	1	7.6550307	7	1	3	1	1							2	1
3097	2	0	9	1	8.5749483	1	1	3	1	1					1	0	2	1
3097	3	0	9	1	9.4291582	1	1	3	1	1		0	1	1			2	1
3097	4	0	9	1	10.316222	1	1	3	1	1					0	0	2	1
3097	5	0	9	1	11.696098	1	1	3	1	1					0	0	2	1
3097	6	0	9	1	12.714579	1	1	3	1	1		1	1	1	0	0	2	1
3097	7	0	9	1	13.535934	1	2	3	1	1					0	0	2	1
3097	8	0	9	1	14.193019	1	2	3	1	1					0	0	2	1
3097	9	0	9	1	15.474333	1	2	3	1	1		1	1	0			2	1
3097	10	0	9	1	16.624229	1	2	3	1	1					0	0	2	1
3097	11	0	9	1	17.412731	1	2	3	1	1					0	0	2	1
3097	12	0	9	1	18.529774	1	2	3	1	1		1	1	1	1	1	2	1
3097	13	0	9	1	19.482546	1		3	1	1					0	0	2	1
3097	14	0	9	1	20.665298	1		3	1	1					0	0	2	1
3097	15	0	9	1	21.22382	1		3	1	1		1	1	0	0	0	2	1
3097	16	0	9	1	22.308008	1		3	1	1					0	0	2	1
3097	17	0	9	1	23.589323	1		3	1	1					0	0	2	1
3097	18	0	9	1	24.574949	1		3	1	1	1	1	0	0			2	1
3098	0	0	9	1	8.4106779	1	1	3	1	1	2	0	1	0	1	0	2	4
3098	1	0	9	1	9.4291582	1	1	3	1	1					0	1	2	4
3098	2	0	9	1	10.644764	7	1	3	1	1							2	4
3098	3	0	9	1	11.170431	1	1	3	1	1		1	1	0	1	0	2	4
3098	4	0	9	1	12.550308	1	1	3	1	1							2	4
3098	5	0	9	1	13.568789	1	2	3	1	1					0	0	2	4
3098	6	0	9	1	14.390143	1	2	3	1	1		1	1	0	0	0	2	4
3098	7	0	9	1	14.98152	7	2	3	1	1							2	4
3098	8	0	9	1	16.328543	1	2	3	1	1					0	0	2	4
3098	9	0	9	1	17.544147	1	2	3	1	1		1	1	0	0	1	2	4
3098	10	0	9	1	18.266941	1	2	3	1	1					0	1	2	4
3098	11	0	9	1	19.383984	1		3	1	1					0	1	2	4
3098	12	0	9	1	20.336756	1		3	1	1		1	1	1	0	0	2	4
3098	13	0	9	1	21.519506	1		3	1	1					1	0	2	4
3098	14	0	9	1	22.472279	1		3	1	1							2	4
3098	15	0	9	1	23.326488	1		3	1	1	2	1	1	1	0	0	2	4
3100	0	0	7	2	6.7022586	1	1	3	1	1	2	0	0	0	1	1	7	11
3100	1	0	7	2	7.6550307	1	1	3	1	1					0	1	7	11
3100	2	0	7	2	8.8049278	1	1	3	1	1					1	1	7	11
3100	3	0	7	2	9.9548254	1	1	3	1	1		0	0	0	1	0	7	11
3100	4	0	7	2	10.644764	1	1	3	1	1					1	1	7	11
3100	5	0	7	2	11.827516	1	1	3	1	1					1	1	7	11
3100	6	0	7	2	12.813142	1	1	3	1	1		0	0	0	1	1	7	11
3100	7	0	7	2	13.700206	1	2	3	1	1					0	1	7	11
3100	8	0	7	2	14.817248	1	2	3	1	1					0	1	7	11
3100	9	0	7	2	15.671458	1	2	3	1	1		0	0	0	1	1	7	11
3100	10	0	7	2	16.689938	1	2	3	1	1					0	1	7	11
3100	11	0	7	2	17.741274	1	2	3	1	1							7	11
3100	12	0	7	2	18.694046	1	2	3	1	1		0	0	0	0	1	7	11
3100	13	0	7	2	19.74538	1		3	1	1							7	11
3100	14	0	7	2	20.862423	3		3	1	1							7	11
3100	16	0	7	2	22.899384	1		3	1	1		0	0	0	1	0	7	11
3100	17	0	7	2	23.720739	1		3	1	1	2	0	0	0	0	1	7	11
3101	0	0	8	1	6.4065709	1	1	3	1	1	2	0	0	0	0	0	6	6
3101	1	0	8	1	7.4250512	1	1	3	1	1					0	1	6	6
3101	2	0	8	1	8.4763861	1	1	3	1	1					0	1	6	6
3101	3	0	8	1	9.4948664	1	1	3	1	1		0	1	0	1	1	6	6
3101	4	0	8	1	10.513347	3	1	3	1	1							6	6
3101	5	0	8	1	11.433265	1	1	3	1	1					1	1	6	6
3101	6	0	8	1	12.747434	7	1	3	1	1							6	6
3101	7	0	8	1	13.601643	1	2	3	1	1					1	0	6	6
3101	8	0	8	1	14.587269	1	2	3	1	1					1	0	6	6
3101	9	0	8	1	15.507187	1	2	3	1	1		1	0	0	0	1	6	6
3101	10	0	8	1	16.558521	1	2	3	1	1							6	6
3101	11	0	8	1	17.445585	1	2	3	1	1							6	6
3101	12	0	8	1	18.562628	1	2	3	1	1		0	0	0	0	0	6	6
3101	13	0	8	1	19.548254	1		3	1	1					1	0	6	6
3101	14	0	8	1	20.501026	1		3	1	1					0	1	6	6
3101	15	0	8	1	21.585217	1		3	1	1		1	1	0			6	6
3101	16	0	8	1	22.603697	1		3	1	1					1	0	6	6
3101	17	0	8	1	23.490759	1		3	1	1					0	0	6	6
3101	18	0	8	1	24.542095	1		3	1	1	1	0	0	0	0	0	6	6
3105	0	0	7	2	6.5708418	1	1	3	1	1	2	0	0	0	1	1	6	9
3105	1	0	7	2	7.5236139	1	1	3	1	1					1	1	6	9
3105	2	0	7	2	8.4106779	1	1	3	1	1		1	1	0	0	1	6	9
3105	3	0	7	2	9.3963041	1	1	3	1	1		1	1	0	1	1	6	9
3105	4	0	7	2	10.480493	1	1	3	1	1		1	1	0	0	0	6	9
3105	5	0	7	2	10.809035	7	1	3	1	1							6	9
3105	6	0	7	2	12.353183	1	1	3	1	1		1	1	0	1	1	6	9
3105	7	0	7	2	13.535934	1	2	3	1	1					0	1	6	9
3105	8	0	7	2	14.521561	1	2	3	1	1					1	1	6	9
3105	9	0	7	2	15.441479	1	2	3	1	1		1	1	0	0	0	6	9
3105	10	0	7	2	16.492813	1	2	3	1	1					0	1	6	9
3105	11	0	7	2	17.839836	7	2	3	1	1							6	9
3105	12	0	7	2	18.398357	1	2	3	1	1		1	1	0	1	1	6	9
3105	13	0	7	2	19.482546	1		3	1	1					0	1	6	9
3105	14	0	7	2	20.435318	1		3	1	1					0	0	6	9
3105	15	0	7	2	21.420944	1		3	1	1		1	1	0			6	9
3105	16	0	7	2	22.505133	1		3	1	1					0	0	6	9
3105	18	0	7	2	24.476385	1		3	1	1	2	1	1	0	1	0	6	9
3106	0	0	7	2	5.9137578	1	1	3	1	1	2	1	1	0	1	0	9	6
3106	1	0	7	2	7.1950717	7	1	3	1	1							9	6
3106	2	0	7	2	7.8521562	1	1	3	1	1					1	0	9	6
3106	3	0	7	2	8.903491	1	1	3	1	1		1	1	1	1	1	9	6
3106	5	0	7	2	10.907598	1	1	3	1	1					1	1	9	6
3106	6	0	7	2	11.958932	1	1	3	1	1		1	1	1			9	6
3106	7	0	7	2	12.780288	1	1	3	1	1		1	1	1	1	0	9	6
3106	8	0	7	2	13.864476	1	2	3	1	1					0	1	9	6
3106	9	0	7	2	14.817248	1	2	3	1	1		1	0	0	0	1	9	6
3106	10	0	7	2	15.77002	1	2	3	1	1					0	1	9	6
3106	11	0	7	2	16.85421	1	2	3	1	1					1	1	9	6
3106	12	0	7	2	17.806982	1	2	3	1	1		0	0	0			9	6
3106	13	0	7	2	18.792608	1	2	3	1	1					1	0	9	6
3106	14	0	7	2	19.876797	1		3	1	1					1	0	9	6
3106	15	0	7	2	20.862423	1		3	1	1		0	1	1	1	0	9	6
3106	16	0	7	2	21.848049	1		3	1	1					1	0	9	6
3106	17	0	7	2	22.767967	1		3	1	1	2	0	1	1	0	0	9	6
3107	0	0	7	2	6.1765914	1	1	3	2	1	2	0	1	1	1	0	1	5
3107	1	0	7	2	7.4250512	7	1	3	2	1							1	5
3107	2	0	7	2	8.0492811	1	1	3	2	1					1	1	1	5
3107	3	0	7	2	9.4620123	7	1	3	2	1							1	5
3107	4	0	7	2	10.184805	1	1	3	2	1					0	0	1	5
3107	6	0	7	2	12.188911	1	1	3	2	1		1	1	1	0	0	1	5
3107	7	0	7	2	13.174538	1	2	3	2	1					0	0	1	5
3107	8	0	7	2	14.061602	1	2	3	2	1					0	0	1	5
3107	9	0	7	2	15.14579	1	2	3	2	1		1	1	0	0	1	1	5
3107	10	0	7	2	16.098562	1	2	3	2	1					0	1	1	5
3107	11	0	7	2	17.149897	1	2	3	2	1					0	1	1	5
3107	12	0	7	2	18.135523	1	2	3	2	1		0	1	0	0	1	1	5
3107	13	0	7	2	19.088295	1		3	2	1					0	0	1	5
3107	15	0	7	2	21.158112	1		3	2	1		1	1	1	0	0	1	5
3107	17	0	7	2	23.129364	1		3	2	1					0	0	1	5
3107	18	0	7	2	24.049282	1		3	2	1	2	0	1	0			1	5
3109	0	0	9	2	6.3408623	1	1	3	1	1	0	1	1	1	0	0	2	0
3109	1	0	9	2	7.4907598	1	1	3	1	1					0	0	2	0
3109	3	0	9	2	9.2977409	1	1	3	1	1		1	1	1	0	0	2	0
3109	4	0	9	2	10.480493	1	1	3	1	1					1	0	2	0
3109	5	0	9	2	11.367557	1	1	3	1	1							2	0
3109	6	0	9	2	12.353183	1	1	3	1	1		1	1	1	0	0	2	0
3109	7	0	9	2	13.305955	1	2	3	1	1					0	0	2	0
3109	9	0	9	2	15.507187	1	2	3	1	1		1	1	0	0	0	2	0
3109	10	0	9	2	16.361397	1	2	3	1	1					0	0	2	0
3109	11	0	9	2	17.445585	1	2	3	1	1							2	0
3109	12	0	9	2	18.332649	1	2	3	1	1		1	1	1	0	0	2	0
3109	13	0	9	2	19.416838	1		3	1	1							2	0
3109	14	0	9	2	20.435318	1		3	1	1					1	0	2	0
3109	15	0	9	2	21.519506	1		3	1	1		1	1	1			2	0
3109	16	0	9	2	22.308008	1		3	1	1							2	0
3109	17	0	9	2	23.556469	1		3	1	1	2	1	1	1	0	0	2	0
3110	0	1	2	1	6.3737168	1	1	3	1	1	2	0	0	0	0	0	2	2	549	330	272	49.544628	58	2
3110	1	1	2	1	7.3264885	1	1	3	1	1					0	0	2	2	549	330	272	49.544628	58	2
3110	2	1	2	1	8.3449688	1	1	3	1	1					0	1	2	2	549	330	272	49.544628	58	2
3110	3	1	2	1	9.3963041	1	1	3	1	1		0	0	0			2	2	549	330	272	49.544628	58	2
3110	4	1	2	1	10.447639	1	1	3	1	1					0	0	2	2	549	330	272	49.544628	58	2
3110	6	1	2	1	12.451745	3	1	3	1	1							2	2	549	330	272	49.544628	58	2
3110	7	1	2	1	13.371663	1	2	3	1	1							2	2	549	330	272	49.544628	58	2
3110	8	1	2	1	14.291581	1	2	3	1	1							2	2	549	330	272	49.544628	58	2
3110	9	1	2	1	15.638604	7	2	3	1	1							2	2	549	330	272	49.544628	58	2
3110	10	1	2	1	16.295689	1	2	3	1	1		0	0	0	0	1	2	2	549	330	272	49.544628	58	2
3110	11	1	2	1	17.347023	1	2	3	1	1							2	2	549	330	272	49.544628	58	2
3110	12	1	2	1	18.365503	1	2	3	1	1		0	0	0	1	0	2	2	549	330	272	49.544628	58	2
3110	13	1	2	1	19.318275	1		3	1	1							2	2	549	330	272	49.544628	58	2
3110	14	1	2	1	20.632444	7		3	1	1							2	2	549	330	272	49.544628	58	2
3110	15	1	2	1	21.322382	1		3	1	1		0	0	0	1	0	2	2	549	330	272	49.544628	58	2
3110	17	1	2	1	23.720739	3		3	1	1							2	2	549	330	272	49.544628	58	2
3110	18	1	2	1	24.410677	1		3	1	1	1	0	0	0	0	0	2	2	549	330	272	49.544628	58	2
3111	0	0	8	2	7.6878848	1	1	3	1	1	2	0	0	0	0	0	3	3
3111	1	0	8	2	8.5749483	1	1	3	1	1					0	1	3	3
3111	2	0	8	2	9.790554	1	1	3	1	1					0	1	3	3
3111	3	0	8	2	10.61191	1	1	3	1	1		0	0	0	0	0	3	3
3111	4	0	8	2	11.696098	1	1	3	1	1					0	0	3	3
3111	5	0	8	2	12.714579	1	1	3	1	1					0	0	3	3
3111	6	0	8	2	13.568789	1	2	3	1	1		1	0	0	0	0	3	3
3111	7	0	8	2	14.685832	1	2	3	1	1					0	0	3	3
3111	8	0	8	2	15.605749	1	2	3	1	1							3	3
3111	9	0	8	2	16.591375	1	2	3	1	1		0	0	0			3	3
3111	10	0	8	2	17.609856	1	2	3	1	1					0	0	3	3
3111	11	0	8	2	18.595482	1	2	3	1	1					1	0	3	3
3111	12	0	8	2	19.613962	1		3	1	1		0	0	0	1	1	3	3
3111	13	0	8	2	20.566734	1		3	1	1					1	0	3	3
3111	14	0	8	2	21.650925	1		3	1	1					0	0	3	3
3111	15	0	8	2	22.636551	1		3	1	1		1	0	0	0	0	3	3
3111	16	0	8	2	23.655031	1		3	1	1	2	1	0	0			3	3
3112	0	0	8	1	6.0780287	1	1	3	2	1	2	1	1	1	1	0	5	9
3112	1	0	8	1	7.0636549	1	1	3	2	1					0	1	5	9
3112	2	0	8	1	8.2792606	1	1	3	2	1					0	0	5	9
3112	3	0	8	1	9.1663246	1	1	3	2	1		1	1	1			5	9
3112	4	0	8	1	10.349076	1	1	3	2	1					0	1	5	9
3112	5	0	8	1	11.137577	1	1	3	2	1					0	1	5	9
3112	6	0	8	1	12.320329	1	1	3	2	1		1		1	0	1	5	9
3112	7	0	8	1	13.075975	1	2	3	2	1					0	0	5	9
3112	8	0	8	1	14.061602	1	2	3	2	1					1	1	5	9
3112	9	0	8	1	15.112936	1	2	3	2	1			1	1	0	1	5	9
3112	10	0	8	1	16.098562	1	2	3	2	1					0	1	5	9
3112	11	0	8	1	17.051334	1	2	3	2	1					1	0	5	9
3112	12	0	8	1	18.102669	1	2	3	2	1		1	1	1	0	1	5	9
3112	13	0	8	1	19.022587	1		3	2	1					1	0	5	9
3112	14	0	8	1	20.139631	1		3	2	1					1	0	5	9
3112	15	0	8	1	21.059547	1		3	2	1		1	1	0	1	1	5	9
3112	16	0	8	1	22.340862	7		3	2	1							5	9
3112	17	0	8	1	23.227926	1		3	2	1	2	1	1	0			5	9
3114	0	0	9	1	7.2279263	1	1	3	1	1	2	1	1	0	1	0	4	0
3114	1	0	9	1	8.2135525	3	1	3	1	1							4	0
3114	2	0	9	1	9.330595	1	1	3	1	1					1	0	4	0
3114	3	0	9	1	10.38193	1	1	3	1	1		1	1	1	0	0	4	0
3114	4	0	9	1	11.236139	5	1	3	1	1							4	0
3114	5	0	9	1	12.484599	1	1	3	1	1					1	0	4	0
3114	6	0	9	1	13.50308	1	2	3	1	1		1	1	1	1	0	4	0
3114	7	0	9	1	13.995893	1	2	3	1	1					1	0	4	0
3114	9	0	9	1	16	1	2	3	1	1		1	1	0	0	0	4	0
3114	10	0	9	1	17.445585	1	2	3	1	1					0	0	4	0
3114	11	0	9	1	18.431211	1	2	3	1	1					0	0	4	0
3114	12	0	9	1	19.35113	7		3	1	1							4	0
3114	13	0	9	1	20.501026	7		3	1	1							4	0
3114	14	0	9	1	21.420944	3		3	1	1							4	0
3114	15	0	9	1	22.439425	3		3	1	1							4	0
3114	16	0	9	1	23.425051	3		3	1	1							4	0
3115	0	1	2	1	6.8665299	1	1	3	1	1	2	1	1	0	0	0	9	1	520	450	432	83.07692	18	1
3115	1	1	2	1	7.8850102	1	1	3	1	1					1	0	9	1	520	450	432	83.07692	18	1
3115	2	1	2	1	8.9363451	1	1	3	1	1					0	0	9	1	520	450	432	83.07692	18	1
3115	3	1	2	1	9.9219713	1	1	3	1	1		1	1	0	1	0	9	1	520	450	432	83.07692	18	1
3115	4	1	2	1	10.77618	1	1	3	1	1					0	0	9	1	520	450	432	83.07692	18	1
3115	5	1	2	1	12.123203	3	1	3	1	1							9	1	520	450	432	83.07692	18	1
3115	6	1	2	1	12.845996	1	1	3	1	1		1	1	0	0	0	9	1	520	450	432	83.07692	18	1
3115	7	1	2	1	13.831622	1	2	3	1	1					1	0	9	1	520	450	432	83.07692	18	1
3115	8	1	2	1	14.948666	1	2	3	1	1					1	1	9	1	520	450	432	83.07692	18	1
3115	9	1	2	1	15.868583	1	2	3	1	1		1	1	0			9	1	520	450	432	83.07692	18	1
3115	10	1	2	1	16.887064	1	2	3	1	1					0	0	9	1	520	450	432	83.07692	18	1
3115	11	1	2	1	17.806982	1	2	3	1	1							9	1	520	450	432	83.07692	18	1
3115	12	1	2	1	18.858316	1	2	3	1	1		1	1	0	1	0	9	1	520	450	432	83.07692	18	1
3115	13	1	2	1	19.942505	1		3	1	1					1	0	9	1	520	450	432	83.07692	18	1
3115	14	1	2	1	20.862423	1		3	1	1					1	0	9	1	520	450	432	83.07692	18	1
3115	15	1	2	1	22.01232	1		3	1	1		1	1	0	1	0	9	1	520	450	432	83.07692	18	1
3115	16	1	2	1	22.833675	1		3	1	1					1	0	9	1	520	450	432	83.07692	18	1
3115	17	1	2	1	23.950718	1		3	1	1	2	1	1	0			9	1	520	450	432	83.07692	18	1
3116	0	0	9	1	6.4065709	1	1	3	1	1	0	0	1	1	1	1	6	5
3116	1	0	9	1	7.6221766	1	1	3	1	1					1	0	6	5
3116	2	0	9	1	8.3778238	1	1	3	1	1					0	0	6	5
3116	3	0	9	1	9.3963041	1	1	3	1	1		1		1	1	1	6	5
3116	4	0	9	1	10.316222	1	1	3	1	1					0	0	6	5
3116	5	0	9	1	11.367557	1	1	3	1	1					0	1	6	5
3116	6	0	9	1	12.418891	1	1	3	1	1		1		1	0	0	6	5
3116	7	0	9	1	13.240247	1	2	3	1	1					1	0	6	5
3116	8	0	9	1	14.521561	1	2	3	1	1					0	0	6	5
3116	9	0	9	1	15.310061	1	2	3	1	1		1	1	1	1	0	6	5
3116	10	0	9	1	16.295689	1	2	3	1	1					0	0	6	5
3116	11	0	9	1	17.511293	1	2	3	1	1							6	5
3116	12	0	9	1	18.49692	1	2	3	1	1		1		1			6	5
3116	13	0	9	1	19.383984	1		3	1	1					0	0	6	5
3116	14	0	9	1	20.501026	1		3	1	1					0	1	6	5
3116	15	0	9	1	21.683779	1		3	1	1		1	1	1	0	1	6	5
3116	16	0	9	1	22.40657	1		3	1	1					1	1	6	5
3116	17	0	9	1	23.326488	1		3	1	1	2	1	1	1	1	0	6	5
3117	0	0	9	1	6.0123205	1	1	3	2	1	2	1	1	0	0	0	9	2
3117	1	0	9	1	7.2936344	7	1	3	2	1							9	2
3117	2	0	9	1	8.3449688	1	1	3	2	1					1	0	9	2
3117	3	0	9	1	9.0677614	1	1	3	2	1		1	1	0	1	0	9	2
3117	4	0	9	1	10.217659	1	1	3	2	1					1	0	9	2
3117	5	0	9	1	11.071869	1	1	3	2	1					1	1	9	2
3117	6	0	9	1	12.156057	1	1	3	2	1		1	1	0	1	0	9	2
3117	7	0	9	1	13.141684	1	2	3	2	1					0	0	9	2
3117	8	0	9	1	14.291581	1	2	3	2	1					1	0	9	2
3117	9	0	9	1	14.98152	1	2	3	2	1		1	1	0	1	0	9	2
3117	10	0	9	1	16.197124	1	2	3	2	1					1	0	9	2
3117	11	0	9	1	17.412731	1	2	3	2	1					1	1	9	2
3117	12	0	9	1	18.168377	1	2	3	2	1		1	1	0			9	2
3117	13	0	9	1	19.154005	1		3	2	1							9	2
3117	14	0	9	1	20.172485	1		3	2	1							9	2
3117	15	0	9	1	21.256674	1		3	2	1		1	1	0	0	0	9	2
3117	16	0	9	1	22.045174	1		3	2	1					0	0	9	2
3117	17	0	9	1	23.26078	1		3	2	1					0	0	9	2
3117	18	0	9	1	24.312115	1		3	2	1	1	1	0	0	0	0	9	2
3118	0	0	9	2	9.330595	1	1	3	1	1	1	1	1	1	1	1	3	2
3118	1	0	9	2	10.217659	1	1	3	1	1					1	1	3	2
3118	2	0	9	2	11.597536	7	1	3	1	1							3	2
3118	3	0	9	2	13.338809	1	2	3	1	1		1		1	1	0	3	2
3118	5	0	9	2	14.390143	1	2	3	1	1					1	0	3	2
3118	6	0	9	2	15.507187	1	2	3	1	1		1	1	0	0	0	3	2
3118	7	0	9	2	16.722792	7	2	3	1	1							3	2
3118	8	0	9	2	17.347023	1	2	3	1	1							3	2
3118	9	0	9	2	18.7269	3	2	3	1	1							3	2
3118	10	0	9	2	19.679672	7		3	1	1							3	2
3118	11	0	9	2	20.271048	1		3	1	1		1	1	0	0	0	3	2
3118	12	0	9	2	21.815195	1		3	1	1		1	1	0	0	1	3	2
3118	13	0	9	2	22.636551	7		3	1	1							3	2
3118	14	0	9	2	23.950718	1		3	1	1	2	1	1	0	0	0	3	2
3120	0	0	8	1	6.439425	1	1	3	1	1	2	0	1	1	1	0	4	5
3120	1	0	8	1	7.5236139	1	1	3	1	1					0	0	4	5
3120	2	0	8	1	8.3449688	1	1	3	1	1					1	0	4	5
3120	3	0	8	1	9.5605745	1	1	3	1	1		0	1	1	1	1	4	5
3120	4	0	8	1	10.513347	1	1	3	1	1							4	5
3120	5	0	8	1	11.400411	1	1	3	1	1					1	1	4	5
3120	6	0	8	1	12.484599	1	1	3	1	1		1	1	1	0	1	4	5
3120	7	0	8	1	13.470226	1	2	3	1	1							4	5
3120	8	0	8	1	14.455853	1	2	3	1	1					1	1	4	5
3120	9	0	8	1	15.474333	1	2	3	1	1		1	0	0	0	1	4	5
3120	10	0	8	1	16.525667	1	2	3	1	1					0	0	4	5
3120	11	0	8	1	17.478439	1	2	3	1	1							4	5
3120	12	0	8	1	18.431211	1	2	3	1	1		0	1	0	0	0	4	5
3120	13	0	8	1	19.449692	1		3	1	1					0	0	4	5
3120	14	0	8	1	20.599588	1		3	1	1					0	0	4	5
3120	15	0	8	1	21.618071	1		3	1	1		0	1	1			4	5
3120	16	0	8	1	22.537987	1		3	1	1							4	5
3120	17	0	8	1	23.523615	1		3	1	1	2	1	1	0	0	0	4	5
3121	0	0	9	1	7.0965095	1	1	3	1	1	2	0	0	0	0	0	3	0
3121	1	0	9	1	8.3449688	7	1	3	1	1							3	0
3121	2	0	9	1	9.330595	7	1	3	1	1							3	0
3121	3	0	9	1	10.841889	1	1	3	1	1		1	1	0	1	0	3	0
3121	5	0	9	1	12.484599	7	1	3	1	1							3	0
3121	7	0	9	1	14.488707	1	2	3	1	1		1	1	1	0	0	3	0
3121	8	0	9	1	15.244353	1	2	3	1	1							3	0
3121	9	0	9	1	15.934292	1	2	3	1	1		1	1	0			3	0
3121	10	0	9	1	17.544147	7	2	3	1	1							3	0
3121	11	0	9	1	18.201233	1	2	3	1	1					0	0	3	0
3121	12	0	9	1	19.186859	1		3	1	1		1	0	0			3	0
3121	13	0	9	1	20.435318	7		3	1	1							3	0
3121	14	0	9	1	21.355236	1		3	1	1					1	0	3	0
3121	15	0	9	1	22.373716	7		3	1	1							3	0
3121	16	0	9	1	22.965092	1		3	1	1		1	0	0	1	0	3	0
3121	17	0	9	1	24.443531	1		3	1	1	2	1	0	0			3	0
3122	0	0	6	1	6.3737168	1	1	3	1	1	2	1	1	0	1	1	5	6
3122	1	0	6	1	7.3921971	1	1	3	1	1					0	1	5	6
3122	2	0	6	1	8.3449688	1	1	3	1	1					1	0	5	6
3122	3	0	6	1	9.2648869	1	1	3	1	1		0	1	1	0	1	5	6
3122	4	0	6	1	10.513347	1	1	3	1	1					0	0	5	6
3122	5	0	6	1	11.236139	1	1	3	1	1					1	1	5	6
3122	6	0	6	1	12.451745	1	1	3	1	1		1	1	0	1	1	5	6
3122	7	0	6	1	13.371663	1	2	3	1	1					0	1	5	6
3122	8	0	6	1	14.488707	1	2	3	1	1					0	0	5	6
3122	9	0	6	1	15.671458	3	2	3	1	1							5	6
3122	10	0	6	1	17.182751	3	2	3	1	1							5	6
3122	11	0	6	1	17.248461	1	2	3	1	1		1	1	0	0	0	5	6
3122	12	0	6	1	18.365503	1	2	3	1	1		1	0	0	0	0	5	6
3122	13	0	6	1	19.416838	1		3	1	1					0	0	5	6
3122	14	0	6	1	20.402464	1		3	1	1					0	0	5	6
3122	15	0	6	1	21.322382	1		3	1	1		1	1	0			5	6
3122	16	0	6	1	22.505133	1		3	1	1					1	0	5	6
3122	17	0	6	1	23.753593	1		3	1	1	2	1	1	1	1	1	5	6
3124	0	1	2	2	6.899384	1	1	3	1	1	2	1	0	0	0	1	8	3	519	450	292	56.262043	158	4
3124	1	1	2	2	7.8521562	1	1	3	1	1					0	0	8	3	519	450	292	56.262043	158	4
3124	2	1	2	2	8.903491	1	1	3	1	1							8	3	519	450	292	56.262043	158	4
3124	3	1	2	2	9.9219713	1	1	3	1	1		0	0	0			8	3	519	450	292	56.262043	158	4
3124	4	1	2	2	10.973306	1	1	3	1	1							8	3	519	450	292	56.262043	158	4
3124	5	1	2	2	11.827516	1	1	3	1	1					1	0	8	3	519	450	292	56.262043	158	4
3124	6	1	2	2	12.977413	1	1	3	1	1		0	0	0	0	0	8	3	519	450	292	56.262043	158	4
3124	7	1	2	2	13.89733	1	2	3	1	1					1	0	8	3	519	450	292	56.262043	158	4
3124	8	1	2	2	14.98152	1	2	3	1	1							8	3	519	450	292	56.262043	158	4
3124	9	1	2	2	15.967146	1	2	3	1	1		0	0	0	1	0	8	3	519	450	292	56.262043	158	4
3124	10	1	2	2	16.985626	1	2	3	1	1					0	1	8	3	519	450	292	56.262043	158	4
3124	11	1	2	2	17.938398	1	2	3	1	1					0	1	8	3	519	450	292	56.262043	158	4
3124	12	1	2	2	18.956879	1	2	3	1	1		1	0	0	1	1	8	3	519	450	292	56.262043	158	4
3124	13	1	2	2	19.843943	1		3	1	1					1	0	8	3	519	450	292	56.262043	158	4
3124	14	1	2	2	21.026693	1		3	1	1							8	3	519	450	292	56.262043	158	4
3124	15	1	2	2	22.110884	1		3	1	1		1	0	0	1	0	8	3	519	450	292	56.262043	158	4
3124	16	1	2	2	22.997946	1		3	1	1					1	0	8	3	519	450	292	56.262043	158	4
3124	17	1	2	2	23.950718	1		3	1	1	2	0	0	0	1	0	8	3	519	450	292	56.262043	158	4
3126	0	0	9	2	5.9466119	1	1	3	1	1	2	1	0	0	0	1	2	9
3126	1	0	9	2	7.0636549	1	1	3	1	1					0	1	2	9
3126	2	0	9	2	7.983573	1	1	3	1	1					1	1	2	9
3126	3	0	9	2	9.8234091	1	1	3	1	1		1	1	0	0	1	2	9
3126	4	0	9	2	9.9876795	1	1	3	1	1					0	0	2	9
3126	5	0	9	2	11.170431	1	1	3	1	1					0	1	2	9
3126	6	0	9	2	12.156057	1	1	3	1	1		0	0	0	0	1	2	9
3126	7	0	9	2	13.240247	1	2	3	1	1					0	1	2	9
3126	8	0	9	2	14.225873	1	2	3	1	1					0	1	2	9
3126	9	0	9	2	15.14579	1	2	3	1	1		0	0	0	0	0	2	9
3126	10	0	9	2	16.065708	1	2	3	1	1					0	0	2	9
3126	11	0	9	2	17.215607	1	2	3	1	1					0	0	2	9
3126	12	0	9	2	18.036961	1	2	3	1	1		0	0	0	0	1	2	9
3126	13	0	9	2	19.088295	1		3	1	1					1	1	2	9
3126	14	0	9	2	19.975359	1		3	1	1							2	9
3126	15	0	9	2	21.092403	1		3	1	1		0	0	0	0	0	2	9
3126	16	0	9	2	22.110884	1		3	1	1					0	0	2	9
3126	17	0	9	2	23.09651	1		3	1	1							2	9
3126	18	0	9	2	24.344969	1		3	1	1	1	0	0	0	0	0	2	9
3127	0	1	2	2	6.439425	1	1	3	1	1	2	1	1	0	1	0	5	1	525	270	203	38.666668	67	3
3127	1	1	2	2	7.556468	1	1	3	1	1					0	0	5	1	525	270	203	38.666668	67	3
3127	2	1	2	2	8.4106779	1	1	3	1	1					0	0	5	1	525	270	203	38.666668	67	3
3127	3	1	2	2	9.5605745	3	1	3	1	1							5	1	525	270	203	38.666668	67	3
3127	4	1	2	2	10.513347	1	1	3	1	1					1	0	5	1	525	270	203	38.666668	67	3
3127	5	1	2	2	11.926078	7	1	3	1	1							5	1	525	270	203	38.666668	67	3
3127	6	1	2	2	12.484599	1	1	3	1	1		1	1	0	1	0	5	1	525	270	203	38.666668	67	3
3127	7	1	2	2	13.535934	1	2	3	1	1					1	0	5	1	525	270	203	38.666668	67	3
3127	8	1	2	2	14.488707	1	2	3	1	1					0	1	5	1	525	270	203	38.666668	67	3
3127	9	1	2	2	15.572895	1	2	3	1	1		1	1	0	1	0	5	1	525	270	203	38.666668	67	3
3127	10	1	2	2	16.722792	7	2	3	1	1							5	1	525	270	203	38.666668	67	3
3127	11	1	2	2	17.478439	1	2	3	1	1					1	0	5	1	525	270	203	38.666668	67	3
3127	12	1	2	2	18.464066	1	2	3	1	1		1	0	0	0	0	5	1	525	270	203	38.666668	67	3
3127	13	1	2	2	19.613962	1		3	1	1							5	1	525	270	203	38.666668	67	3
3127	14	1	2	2	20.53388	1		3	1	1					0	0	5	1	525	270	203	38.666668	67	3
3127	15	1	2	2	21.453798	1		3	1	1		1	0	0	0	0	5	1	525	270	203	38.666668	67	3
3127	16	1	2	2	22.603697	1		3	1	1					0	0	5	1	525	270	203	38.666668	67	3
3127	17	1	2	2	23.687885	1		3	1	1	2	1	0	0			5	1	525	270	203	38.666668	67	3
3128	0	1	2	1	6.3408623	1	1	3	1	0	2	0	0	0	0	0	7	2	575	390	260	45.217392	130	4
3128	1	1	2	1	7.3264885	1	1	3	1	0					0	0	7	2	575	390	260	45.217392	130	4
3128	2	1	2	1	8.5749483	1	1	3	1	0							7	2	575	390	260	45.217392	130	4
3128	3	1	2	1	9.6262836	1	1	3	1	0		0	0	0	1	0	7	2	575	390	260	45.217392	130	4
3128	4	1	2	1	10.546202	3	1	3	1	0							7	2	575	390	260	45.217392	130	4
3128	5	1	2	1	11.466119	3	1	3	1	0							7	2	575	390	260	45.217392	130	4
3128	6	1	2	1	12.517454	1	1	3	1	0		1	0	0	1	0	7	2	575	390	260	45.217392	130	4
3128	7	1	2	1	13.535934	1	2	3	1	0					1	1	7	2	575	390	260	45.217392	130	4
3128	8	1	2	1	14.587269	1	2	3	1	0					0	0	7	2	575	390	260	45.217392	130	4
3128	9	1	2	1	15.507187	1	2	3	1	0		1	0	0			7	2	575	390	260	45.217392	130	4
3128	10	1	2	1	16.492813	1	2	3	1	0					0	1	7	2	575	390	260	45.217392	130	4
3128	11	1	2	1	17.544147	1	2	3	1	0					0	0	7	2	575	390	260	45.217392	130	4
3128	12	1	2	1	18.529774	1	2	3	1	0		1	1	0	1	0	7	2	575	390	260	45.217392	130	4
3128	13	1	2	1	19.581108	1		3	1	0					1	0	7	2	575	390	260	45.217392	130	4
3128	14	1	2	1	20.566734	1		3	1	0							7	2	575	390	260	45.217392	130	4
3128	15	1	2	1	21.22382	1		3	1	0		1	1	0	1	0	7	2	575	390	260	45.217392	130	4
3128	16	1	2	1	22.373716	1		3	1	0							7	2	575	390	260	45.217392	130	4
3128	17	1	2	1	23.655031	3		3	1	0							7	2	575	390	260	45.217392	130	4
3128	18	1	2	1	24.706366	3		3	1	0							7	2	575	390	260	45.217392	130	4
3128	19	1	2	1	25.232033	1		3	1	0	2	1	1	0	1	0	7	2	575	390	260	45.217392	130	4
3129	0	1	5	1	6.5379877	1	1	3	1	1	2	1	1	1	1	0	7	3	549	450	323	58.834244	127	4
3129	1	1	5	1	7.3921971	1	1	3	1	1					1	1	7	3	549	450	323	58.834244	127	4
3129	2	1	5	1	8.5092402	1	1	3	1	1					1	0	7	3	549	450	323	58.834244	127	4
3129	3	1	5	1	9.8562632	7	1	3	1	1							7	3	549	450	323	58.834244	127	4
3129	4	1	5	1	10.644764	1	1	3	1	1					1	0	7	3	549	450	323	58.834244	127	4
3129	5	1	5	1	11.86037	1	1	3	1	1					1	1	7	3	549	450	323	58.834244	127	4
3129	6	1	5	1	12.714579	1	1	3	1	1		1	0	0	1	0	7	3	549	450	323	58.834244	127	4
3129	7	1	5	1	13.634497	1	2	3	1	1							7	3	549	450	323	58.834244	127	4
3129	8	1	5	1	14.620123	1	2	3	1	1					0	0	7	3	549	450	323	58.834244	127	4
3129	9	1	5	1	15.638604	1	2	3	1	1		1	0	0	1	0	7	3	549	450	323	58.834244	127	4
3129	10	1	5	1	16.689938	1	2	3	1	1					1	0	7	3	549	450	323	58.834244	127	4
3129	11	1	5	1	17.609856	1	2	3	1	1							7	3	549	450	323	58.834244	127	4
3129	12	1	5	1	18.66119	1	2	3	1	1		1	0	0	0	0	7	3	549	450	323	58.834244	127	4
3129	13	1	5	1	19.613962	1		3	1	1							7	3	549	450	323	58.834244	127	4
3129	14	1	5	1	20.566734	1		3	1	1							7	3	549	450	323	58.834244	127	4
3129	15	1	5	1	21.650925	1		3	1	1		0	0	0			7	3	549	450	323	58.834244	127	4
3129	16	1	5	1	22.669405	1		3	1	1							7	3	549	450	323	58.834244	127	4
3129	18	1	5	1	24.574949	1		3	1	1	2	0	0	0	0	1	7	3	549	450	323	58.834244	127	4
3130	0	1	2	2	6.4065709	1	1	3	2	1	2	0	0	0	0	0	5	4	517	30	24	4.6421661	6	1
3130	1	1	2	2	7.4250512	1	1	3	2	1					0	1	5	4	517	30	24	4.6421661	6	1
3130	2	1	2	2	8.4106779	3	1	3	2	1							5	4	517	30	24	4.6421661	6	1
3130	3	1	2	2	9.6591377	1	1	3	2	1		0	0	0	0	0	5	4	517	30	24	4.6421661	6	1
3130	4	1	2	2	10.414784	7	1	3	2	1							5	4	517	30	24	4.6421661	6	1
3130	5	1	2	2	11.498973	3	1	3	2	1							5	4	517	30	24	4.6421661	6	1
3130	6	1	2	2	12.616016	3	1	3	2	1							5	4	517	30	24	4.6421661	6	1
3130	7	1	2	2	13.50308	1	2	3	2	1		0	0	0	1	0	5	4	517	30	24	4.6421661	6	1
3130	8	1	2	2	14.291581	1	2	3	2	1					1	1	5	4	517	30	24	4.6421661	6	1
3130	9	1	2	2	15.572895	1	2	3	2	1		0	0	0	0	0	5	4	517	30	24	4.6421661	6	1
3130	10	1	2	2	16.295689	1	2	3	2	1					1	1	5	4	517	30	24	4.6421661	6	1
3130	11	1	2	2	17.412731	1	2	3	2	1							5	4	517	30	24	4.6421661	6	1
3130	12	1	2	2	18.628336	1	2	3	2	1		0	0	0	1	1	5	4	517	30	24	4.6421661	6	1
3130	13	1	2	2	19.285421	1		3	2	1					1	0	5	4	517	30	24	4.6421661	6	1
3130	14	1	2	2	20.599588	1		3	2	1					0	0	5	4	517	30	24	4.6421661	6	1
3130	15	1	2	2	21.683779	7		3	2	1							5	4	517	30	24	4.6421661	6	1
3130	16	1	2	2	22.340862	1		3	2	1		0	0	0	0	0	5	4	517	30	24	4.6421661	6	1
3130	17	1	2	2	23.392197	1		3	2	1	2	0	0	0	0	0	5	4	517	30	24	4.6421661	6	1
3131	0	1	2	1	6.4065709	1	1	3	2	1	2	0	0	0	1	0	8	3	554	360	301	54.33213	59	2
3131	1	1	2	1	7.4907598	1	1	3	2	1					1	0	8	3	554	360	301	54.33213	59	2
3131	2	1	2	1	8.4106779	1	1	3	2	1					1	1	8	3	554	360	301	54.33213	59	2
3131	3	1	2	1	9.5277205	1	1	3	2	1		0	0	0			8	3	554	360	301	54.33213	59	2
3131	4	1	2	1	10.579056	1	1	3	2	1					0	0	8	3	554	360	301	54.33213	59	2
3131	5	1	2	1	11.466119	3	1	3	2	1							8	3	554	360	301	54.33213	59	2
3131	6	1	2	1	12.550308	1	1	3	2	1		0	1	0	0	0	8	3	554	360	301	54.33213	59	2
3131	7	1	2	1	13.50308	1	2	3	2	1					1	0	8	3	554	360	301	54.33213	59	2
3131	8	1	2	1	14.521561	1	2	3	2	1					1	0	8	3	554	360	301	54.33213	59	2
3131	9	1	2	1	15.572895	1	2	3	2	1		1	0	0	1	0	8	3	554	360	301	54.33213	59	2
3131	10	1	2	1	16.689938	7	2	3	2	1							8	3	554	360	301	54.33213	59	2
3131	11	1	2	1	17.478439	1	2	3	2	1					1	1	8	3	554	360	301	54.33213	59	2
3131	12	1	2	1	18.529774	1	2	3	2	1		0	1	1	1	0	8	3	554	360	301	54.33213	59	2
3131	13	1	2	1	19.5154	1		3	2	1					0	0	8	3	554	360	301	54.33213	59	2
3131	14	1	2	1	20.566734	1		3	2	1					0	0	8	3	554	360	301	54.33213	59	2
3131	15	1	2	1	21.552361	1		3	2	1		1	1	0			8	3	554	360	301	54.33213	59	2
3131	16	1	2	1	22.439425	1		3	2	1							8	3	554	360	301	54.33213	59	2
3131	17	1	2	1	23.687885	3		3	2	1							8	3	554	360	301	54.33213	59	2
3131	18	1	2	1	24.607803	1		3	2	1	2	1	1	0	1	1	8	3	554	360	301	54.33213	59	2
3132	0	0	7	2	6.3737168	1	1	3	2	1	2	1	1	0	0	0	8	10
3132	1	0	7	2	7.6221766	1	1	3	2	1					1	1	8	10
3132	2	0	7	2	8.6735115	1	1	3	2	1					1	1	8	10
3132	3	0	7	2	9.4948664	1	1	3	2	1		1	1	0	1	1	8	10
3132	4	0	7	2	10.644764	1	1	3	2	1					1	1	8	10
3132	5	0	7	2	11.63039	1	1	3	2	1					0	1	8	10
3132	6	0	7	2	12.583162	1	1	3	2	1		1	1	0	0	1	8	10
3132	7	0	7	2	13.601643	1	2	3	2	1					0	1	8	10
3132	8	0	7	2	14.521561	1	2	3	2	1					1	1	8	10
3132	9	0	7	2	15.704312	1	2	3	2	1		1	1	0	1	0	8	10
3132	10	0	7	2	16.689938	7	2	3	2	1							8	10
3132	11	0	7	2	17.87269	7	2	3	2	1							8	10
3132	12	0	7	2	18.529774	1	2	3	2	1		1	1	1	1	1	8	10
3132	13	0	7	2	19.581108	7		3	2	1							8	10
3132	14	0	7	2	20.468172	1		3	2	1					1	0	8	10
3132	16	0	7	2	22.636551	1		3	2	1		1	1	0	0	0	8	10
3132	18	0	7	2	24.509241	1		3	2	1	2	1	1	0	0	1	8	10
3133	0	0	6	2	6.1108828	1	1	3	2	1	2	0	0	1	0	0	1	1
3133	1	0	6	2	7.1622176	1	1	3	2	1					0	0	1	1
3133	2	0	6	2	8.1806984	1	1	3	2	1					0	0	1	1
3133	3	0	6	2	9.1006165	1	1	3	2	1		0	1	1			1	1
3133	4	0	6	2	10.119097	1	1	3	2	1					1	0	1	1
3133	5	0	6	2	11.268993	1	1	3	2	1					0	0	1	1
3133	6	0	6	2	12.254621	1	1	3	2	1		1	1	1			1	1
3133	7	0	6	2	12.87885	1	1	3	2	1					0	0	1	1
3133	8	0	6	2	14.160164	1	2	3	2	1							1	1
3133	9	0	6	2	15.178645	1	2	3	2	1		1	1	0			1	1
3133	10	0	6	2	16.098562	1	2	3	2	1							1	1
3133	11	0	6	2	17.314169	7	2	3	2	1							1	1
3133	12	0	6	2	18.168377	1	2	3	2	1		1	1	0	0	0	1	1
3133	13	0	6	2	19.219713	1		3	2	1							1	1
3133	14	0	6	2	20.008213	1		3	2	1					0	1	1	1
3133	15	0	6	2	21.22382	1		3	2	1		1	1	0	0	0	1	1
3133	16	0	6	2	22.209446	1		3	2	1							1	1
3133	17	0	6	2	23.457905	1		3	2	1	2	1	1	0	0	0	1	1
3136	0	0	6	2	6.4722791	1	1	3	1	1	0	0	1	1	1	0	4	1
3136	1	0	6	2	7.3921971	1	1	3	1	1					1	0	4	1
3136	2	0	6	2	8.5749483	1	1	3	1	1					0	0	4	1
3136	3	0	6	2	9.4620123	1	1	3	1	1		0	1	1	1	0	4	1
3136	4	0	6	2	10.579056	1	1	3	1	1					0	1	4	1
3136	5	0	6	2	11.498973	1	1	3	1	1					0	0	4	1
3136	6	0	6	2	12.616016	1	1	3	1	1		0	1	1	0	0	4	1
3136	7	0	6	2	13.404517	1	2	3	1	1					0	0	4	1
3136	8	0	6	2	14.455853	1	2	3	1	1					1	0	4	1
3136	9	0	6	2	15.408625	1	2	3	1	1		0	0	0	0	0	4	1
3136	10	0	6	2	16.492813	1	2	3	1	1							4	1
3136	11	0	6	2	17.544147	1	2	3	1	1							4	1
3136	12	0	6	2	18.529774	1	2	3	1	1		1	1	0	0	0	4	1
3136	13	0	6	2	19.449692	1		3	1	1					0	0	4	1
3136	14	0	6	2	20.632444	1		3	1	1					0	0	4	1
3136	15	0	6	2	21.38809	1		3	1	1		0	1	0	1	0	4	1
3136	17	0	6	2	23.589323	1		3	1	1	2	0	0	0			4	1
3137	0	1	5	1	6.2422996	1	1	3	1	1	2	0	1	1	0	1	7	2	525	420	370	70.476189	50	2
3137	1	1	5	1	7.2607803	1	1	3	1	1					1	0	7	2	525	420	370	70.476189	50	2
3137	2	1	5	1	8.3449688	1	1	3	1	1					1	1	7	2	525	420	370	70.476189	50	2
3137	3	1	5	1	9.1991787	1	1	3	1	1		0	0	1	0	1	7	2	525	420	370	70.476189	50	2
3137	4	1	5	1	10.973306	7	1	3	1	1							7	2	525	420	370	70.476189	50	2
3137	5	1	5	1	11.301848	1	1	3	1	1					1	0	7	2	525	420	370	70.476189	50	2
3137	6	1	5	1	12.353183	1	1	3	1	1		0	0	1	0	0	7	2	525	420	370	70.476189	50	2
3137	7	1	5	1	13.437371	1	2	3	1	1							7	2	525	420	370	70.476189	50	2
3137	8	1	5	1	14.390143	1	2	3	1	1					1	0	7	2	525	420	370	70.476189	50	2
3137	9	1	5	1	15.277207	1	2	3	1	1		0	0	0	1	0	7	2	525	420	370	70.476189	50	2
3137	10	1	5	1	16.328543	1	2	3	1	1					0	0	7	2	525	420	370	70.476189	50	2
3137	11	1	5	1	17.347023	1	2	3	1	1							7	2	525	420	370	70.476189	50	2
3137	12	1	5	1	18.266941	1	2	3	1	1		0	0	0	0	0	7	2	525	420	370	70.476189	50	2
3137	13	1	5	1	19.35113	1		3	1	1					0	0	7	2	525	420	370	70.476189	50	2
3137	14	1	5	1	20.36961	1		3	1	1							7	2	525	420	370	70.476189	50	2
3137	15	1	5	1	21.486652	1		3	1	1		0	0	0	1	0	7	2	525	420	370	70.476189	50	2
3137	17	1	5	1	23.490759	1		3	1	1		0	0	0	1	0	7	2	525	420	370	70.476189	50	2
3138	0	0	9	2	7.5893226	1	1	3	2	1	2	1	1	0	1	0	12	4
3138	1	0	9	2	8.5092402	1	1	3	2	1					0	0	12	4
3138	2	0	9	2	9.7248459	1	1	3	2	1					1	1	12	4
3138	3	0	9	2	10.579056	1	1	3	2	1		1	1	0	1	0	12	4
3138	4	0	9	2	11.663244	1	1	3	2	1					0	0	12	4
3138	5	0	9	2	12.714579	1	1	3	2	1					1	0	12	4
3138	6	0	9	2	13.798768	1	2	3	2	1		1	1	0	1	0	12	4
3138	7	0	9	2	14.554415	1	2	3	2	1					1	0	12	4
3138	8	0	9	2	15.868583	1	2	3	2	1					0	1	12	4
3138	9	0	9	2	16.85421	1	2	3	2	1		1	1	0	1	0	12	4
3138	10	0	9	2	17.64271	1	2	3	2	1					1	0	12	4
3138	11	0	9	2	18.529774	1	2	3	2	1					1	0	12	4
3138	12	0	9	2	19.646818	1		3	2	1		1	1	0	1	0	12	4
3138	13	0	9	2	20.698153	1		3	2	1					1	1	12	4
3138	14	0	9	2	21.585217	1		3	2	1					1	0	12	4
3138	15	0	9	2	22.735113	1		3	2	1		1	1	0	0	1	12	4
3138	16	0	9	2	23.983572	1		3	2	1	2	1	1	0	1	0	12	4
3139	0	1	5	2	6.8336754	1	1	3	1	1	2	0	0	0	1	0	7	8	524	270	229	43.70229	41	2
3139	1	1	5	2	7.9507189	1	1	3	1	1					0	1	7	8	524	270	229	43.70229	41	2
3139	2	1	5	2	8.903491	1	1	3	1	1					1	0	7	8	524	270	229	43.70229	41	2
3139	3	1	5	2	9.9876795	1	1	3	1	1		0	0	0	1	0	7	8	524	270	229	43.70229	41	2
3139	4	1	5	2	10.841889	1	1	3	1	1					1	1	7	8	524	270	229	43.70229	41	2
3139	5	1	5	2	12.616016	7	1	3	1	1							7	8	524	270	229	43.70229	41	2
3139	6	1	5	2	12.944558	1	1	3	1	1		0	0	0	0	0	7	8	524	270	229	43.70229	41	2
3139	7	1	5	2	13.930184	1	2	3	1	1					0	1	7	8	524	270	229	43.70229	41	2
3139	8	1	5	2	14.98152	1	2	3	1	1					0	1	7	8	524	270	229	43.70229	41	2
3139	9	1	5	2	15.967146	1	2	3	1	1		0	0	0	1	1	7	8	524	270	229	43.70229	41	2
3139	10	1	5	2	16.919918	1	2	3	1	1					1	0	7	8	524	270	229	43.70229	41	2
3139	11	1	5	2	17.971252	1	2	3	1	1					1	1	7	8	524	270	229	43.70229	41	2
3139	13	1	5	2	19.876797	1		3	1	1					1	0	7	8	524	270	229	43.70229	41	2
3139	14	1	5	2	20.993839	1		3	1	1					0	1	7	8	524	270	229	43.70229	41	2
3139	15	1	5	2	21.979465	1		3	1	1		0	0	0	0	1	7	8	524	270	229	43.70229	41	2
3139	16	1	5	2	23.129364	1		3	1	1					0	0	7	8	524	270	229	43.70229	41	2
3139	17	1	5	2	24.049282	1		3	1	1	2	0	0	0			7	8	524	270	229	43.70229	41	2
3141	0	1	5	1	6.1437373	1	1	3	1	1	2	0	0	0	1	1	2	4	539	390	340	63.079777	50	2
3141	1	1	5	1	7.1293635	1	1	3	1	1					0	1	2	4	539	390	340	63.079777	50	2
3141	2	1	5	1	8.2135525	3	1	3	1	1							2	4	539	390	340	63.079777	50	2
3141	3	1	5	1	9.3963041	1	1	3	1	1		0	1	0	0	0	2	4	539	390	340	63.079777	50	2
3141	4	1	5	1	10.250513	1	1	3	1	1							2	4	539	390	340	63.079777	50	2
3141	5	1	5	1	11.203285	1	1	3	1	1					1	0	2	4	539	390	340	63.079777	50	2
3141	6	1	5	1	12.188911	1	1	3	1	1		0	1	1			2	4	539	390	340	63.079777	50	2
3141	7	1	5	1	13.141684	1	2	3	1	1					0	0	2	4	539	390	340	63.079777	50	2
3141	8	1	5	1	14.094456	1	2	3	1	1					0	0	2	4	539	390	340	63.079777	50	2
3141	9	1	5	1	15.211499	1	2	3	1	1		1	1	0	0	1	2	4	539	390	340	63.079777	50	2
3141	10	1	5	1	16.229979	1	2	3	1	1					1	0	2	4	539	390	340	63.079777	50	2
3141	11	1	5	1	17.149897	1	2	3	1	1							2	4	539	390	340	63.079777	50	2
3141	12	1	5	1	18.168377	1	2	3	1	1		1	1	0			2	4	539	390	340	63.079777	50	2
3141	13	1	5	1	19.219713	1		3	1	1					0	1	2	4	539	390	340	63.079777	50	2
3141	14	1	5	1	20.238194	1		3	1	1							2	4	539	390	340	63.079777	50	2
3141	15	1	5	1	21.322382	1		3	1	1		1	1	0	0	0	2	4	539	390	340	63.079777	50	2
3141	18	1	5	1	23.852156	1		3	1	1	2	1	1	0	0	1	2	4	539	390	340	63.079777	50	2
3143	0	1	2	1	6.439425	1	1	3	1	1	2	0	0	0	1	0	4	2	527	480	395	74.95256	85	3
3143	1	1	2	1	7.6878848	1	1	3	1	1					0	1	4	2	527	480	395	74.95256	85	3
3143	2	1	2	1	8.5749483	1	1	3	1	1					0	0	4	2	527	480	395	74.95256	85	3
3143	3	1	2	1	9.4948664	1	1	3	1	1		0	0	0	1	0	4	2	527	480	395	74.95256	85	3
3143	4	1	2	1	10.38193	1	1	3	1	1					0	0	4	2	527	480	395	74.95256	85	3
3143	5	1	2	1	11.400411	1	1	3	1	1					1	0	4	2	527	480	395	74.95256	85	3
3143	6	1	2	1	12.353183	1	1	3	1	1		0	0	0	0	0	4	2	527	480	395	74.95256	85	3
3143	7	1	2	1	13.568789	1	2	3	1	1					0	1	4	2	527	480	395	74.95256	85	3
3143	8	1	2	1	14.488707	1	2	3	1	1					0	0	4	2	527	480	395	74.95256	85	3
3143	9	1	2	1	15.540041	1	2	3	1	1		0	0	0			4	2	527	480	395	74.95256	85	3
3143	10	1	2	1	16.558521	1	2	3	1	1							4	2	527	480	395	74.95256	85	3
3143	11	1	2	1	17.70842	1	2	3	1	1							4	2	527	480	395	74.95256	85	3
3143	12	1	2	1	18.431211	1	2	3	1	1		0	0	0	1	0	4	2	527	480	395	74.95256	85	3
3143	13	1	2	1	19.581108	1		3	1	1							4	2	527	480	395	74.95256	85	3
3143	14	1	2	1	20.468172	1		3	1	1							4	2	527	480	395	74.95256	85	3
3143	15	1	2	1	21.453798	1		3	1	1		0	0	0	1	0	4	2	527	480	395	74.95256	85	3
3143	16	1	2	1	22.472279	1		3	1	1							4	2	527	480	395	74.95256	85	3
3143	17	1	2	1	23.753593	1		3	1	1	2	0	0	0			4	2	527	480	395	74.95256	85	3
3149	0	0	9	1	6.0123205	1	1	3	1	1	2		1		0	1	12	0
3149	1	0	9	1	6.9322381	1	1	3	1	1					1	0	12	0
3149	2	0	9	1	8.1478443	1	1	3	1	1					1	0	12	0
3149	3	0	9	1	8.8049278	1	1	3	1	1		1	1	0	1	0	12	0
3149	4	0	9	1	10.053388	1	1	3	1	1					0	0	12	0
3149	5	0	9	1	11.433265	1	1	3	1	1					1	0	12	0
3149	6	0	9	1	12.156057	1	1	3	1	1		1	1	0	1	0	12	0
3149	7	0	9	1	13.535934	7	2	3	1	1							12	0
3149	8	0	9	1	14.160164	1	2	3	1	1					0	0	12	0
3149	9	0	9	1	15.310061	1	2	3	1	1		1	1	0	1	0	12	0
3149	10	0	9	1	16.131416	1	2	3	1	1					1	0	12	0
3149	11	0	9	1	17.281315	7	2	3	1	1							12	0
3149	12	0	9	1	18.201233	1	2	3	1	1		1	1	1	1	0	12	0
3149	13	0	9	1	18.956879	1	2	3	1	1					1	0	12	0
3149	14	0	9	1	20.172485	1		3	1	1					1	0	12	0
3149	15	0	9	1	21.22382	1		3	1	1		1	1	0	1	0	12	0
3149	18	0	9	1	23.786448	1		3	1	1	1	1	1	1	1	0	12	0
3150	0	0	9	1	6.1108828	1	1	3	2	1	2	0	1	1	1	0	10	0
3150	1	0	9	1	6.9650922	1	1	3	2	1					1	0	10	0
3150	2	0	9	1	7.9507189	1	1	3	2	1					1	0	10	0
3150	3	0	9	1	9.1663246	1	1	3	2	1		1	1	1	1	0	10	0
3150	4	0	9	1	10.184805	1	1	3	2	1					1	0	10	0
3150	5	0	9	1	11.071869	1	1	3	2	1					0	0	10	0
3150	6	0	9	1	12.451745	1	1	3	2	1		1	1	1	1	0	10	0
3150	7	0	9	1	13.174538	1	2	3	2	1					0	0	10	0
3150	8	0	9	1	14.554415	7	2	3	2	1							10	0
3150	9	0	9	1	15.178645	1	2	3	2	1		1	1	0	1	0	10	0
3150	10	0	9	1	16.328543	1	2	3	2	1					1	0	10	0
3150	11	0	9	1	17.149897	1	2	3	2	1							10	0
3150	12	0	9	1	18.299795	7	2	3	2	1							10	0
3150	13	0	9	1	19.383984	7		3	2	1							10	0
3150	14	0	9	1	20.139631	1		3	2	1		1	1	0	1	0	10	0
3150	15	0	9	1	21.190966	1		3	2	1		1	1	1	1	0	10	0
3150	16	0	9	1	22.2423	1		3	2	1					1	0	10	0
3150	18	0	9	1	24.279261	1		3	2	1	2	1	1	0			10	0
3152	0	0	9	2	6.2094455	1	1	3	1	1	2	1	1	1	1	0	6	7
3152	1	0	9	2	7.1950717	1	1	3	1	1					0	0	6	7
3152	2	0	9	2	8.0492811	1	1	3	1	1					0	1	6	7
3152	3	0	9	2	9.1991787	1	1	3	1	1		1	1	1	1	1	6	7
3152	4	0	9	2	9.9876795	1	1	3	1	1					1	1	6	7
3152	5	0	9	2	11.00616	1	1	3	1	1					0	1	6	7
3152	6	0	9	2	12.123203	1	1	3	1	1		1	1	1	0	1	6	7
3152	7	0	9	2	13.174538	1	2	3	1	1					1	0	6	7
3152	8	0	9	2	14.160164	1	2	3	1	1					1	0	6	7
3152	9	0	9	2	15.112936	1	2	3	1	1		1	1	1	0	1	6	7
3152	10	0	9	2	16.295689	1	2	3	1	1					0	1	6	7
3152	11	0	9	2	17.314169	1	2	3	1	1					1	0	6	7
3152	12	0	9	2	18.168377	1	2	3	1	1		1	1	0	1	0	6	7
3152	13	0	9	2	19.252567	1		3	1	1							6	7
3152	14	0	9	2	20.139631	1		3	1	1							6	7
3152	15	0	9	2	21.22382	1		3	1	1		1	1	0	0	0	6	7
3152	16	0	9	2	22.2423	1		3	1	1					0	0	6	7
3152	18	0	9	2	24.246407	1		3	1	1	2	0	1	0	0	0	6	7
3153	0	0	9	1	5.979466	1	1	3	1	1	0	0	0	0	0	1	6	3
3153	1	0	9	1	6.9650922	1	1	3	1	1					1	0	6	3
3153	2	0	9	1	8.1149893	1	1	3	1	1					1	0	6	3
3153	3	0	9	1	8.9691992	1	1	3	1	1		0	0	1	0	0	6	3
3153	4	0	9	1	9.9548254	1	1	3	1	1					0	0	6	3
3153	5	0	9	1	11.071869	1	1	3	1	1					0	1	6	3
3153	6	0	9	1	11.926078	1	1	3	1	1		0	0	0	0	0	6	3
3153	7	0	9	1	13.075975	1	2	3	1	1					0	0	6	3
3153	8	0	9	1	14.291581	1	2	3	1	1					0	1	6	3
3153	9	0	9	1	14.948666	1	2	3	1	1		0	0	1	1	0	6	3
3153	10	0	9	1	16.065708	1	2	3	1	1					1	0	6	3
3153	11	0	9	1	17.051334	1	2	3	1	1					1	1	6	3
3153	12	0	9	1	18.004107	1	2	3	1	1		0	0	0	0	0	6	3
3153	13	0	9	1	19.055441	1		3	1	1					0	0	6	3
3153	14	0	9	1	19.975359	1		3	1	1					1	0	6	3
3153	15	0	9	1	21.059547	1		3	1	1		0	0	0	0	0	6	3
3153	16	0	9	1	21.946611	1		3	1	1					0	0	6	3
3153	17	0	9	1	23.09651	1		3	1	1					0	0	6	3
3153	18	0	9	1	24.213552	1		3	1	1	2	0	0	0	0	0	6	3
3154	0	0	9	1	6.899384	1	1	3	1	1	1	0	0	0	1	0	6	2
3154	1	0	9	1	8.0492811	1	1	3	1	1							6	2
3154	2	0	9	1	8.903491	1	1	3	1	1					0	1	6	2
3154	3	0	9	1	9.8891172	1	1	3	1	1		0	0	0	0	0	6	2
3154	4	0	9	1	11.00616	1	1	3	1	1					0	0	6	2
3154	5	0	9	1	11.86037	1	1	3	1	1					1	0	6	2
3154	6	0	9	1	13.010267	1	2	3	1	1		0	0	0			6	2
3154	7	0	9	1	14.225873	1	2	3	1	1					1	0	6	2
3154	8	0	9	1	14.882957	1	2	3	1	1					1	0	6	2
3154	9	0	9	1	16	1	2	3	1	1		0	1	1	1	0	6	2
3154	10	0	9	1	16.985626	1	2	3	1	1					1	1	6	2
3154	11	0	9	1	17.938398	1	2	3	1	1					0	0	6	2
3154	12	0	9	1	18.989733	1	2	3	1	1		0	1	1	0	0	6	2
3154	13	0	9	1	19.909651	1		3	1	1					0	0	6	2
3154	14	0	9	1	20.993839	1		3	1	1					0	0	6	2
3154	15	0	9	1	22.143738	1		3	1	1		1	1	0	1	0	6	2
3154	16	0	9	1	23.030802	1		3	1	1							6	2
3154	17	0	9	1	24.147844	1		3	1	1	2	0	0	0	0	0	6	2
3155	0	0	8	1	6.5379877	1	1	3	1	1	2	0	1	0	1	0	6	3
3155	1	0	8	1	7.556468	1	1	3	1	1					0	1	6	3
3155	2	0	8	1	8.7392197	1	1	3	1	1					0	0	6	3
3155	3	0	8	1	9.7577	1	1	3	1	1		1	1	1	1	0	6	3
3155	4	0	8	1	10.579056	1	1	3	1	1					1	0	6	3
3155	5	0	8	1	11.597536	1	1	3	1	1					1	0	6	3
3155	6	0	8	1	12.681725	1	1	3	1	1		1	1	1	0	0	6	3
3155	7	0	8	1	13.568789	1	2	3	1	1					1	1	6	3
3155	8	0	8	1	14.784394	7	2	3	1	1							6	3
3155	9	0	8	1	15.572895	7	2	3	1	1							6	3
3155	10	0	8	1	16.657084	1	2	3	1	1		1	1	0	0	0	6	3
3155	11	0	8	1	17.675564	1	2	3	1	1					0	0	6	3
3155	12	0	8	1	18.628336	1	2	3	1	1		1	1	1	1	0	6	3
3155	13	0	8	1	19.613962	1		3	1	1					0	1	6	3
3155	14	0	8	1	20.665298	1		3	1	1					1	0	6	3
3155	15	0	8	1	21.650925	1		3	1	1		1	1	1	0	0	6	3
3155	16	0	8	1	22.735113	1		3	1	1					0	0	6	3
3155	17	0	8	1	23.687885	1		3	1	1	2	1	1	1			6	3
3156	0	0	6	2	6.2094455	1	1	3	2	1	2	1	1	0	1	1	8	5
3156	1	0	6	2	7.0965095	1	1	3	2	1					1	0	8	5
3156	2	0	6	2	8.1149893	1	1	3	2	1					1	0	8	5
3156	3	0	6	2	9.2320328	1	1	3	2	1		1	1	0	1	0	8	5
3156	4	0	6	2	10.151951	1	1	3	2	1					1	1	8	5
3156	5	0	6	2	11.170431	1	1	3	2	1					1	1	8	5
3156	6	0	6	2	12.254621	1	1	3	2	1		1	0	0	0	1	8	5
3156	7	0	6	2	13.273101	1	2	3	2	1					0	1	8	5
3156	8	0	6	2	13.930184	1	2	3	2	1							8	5
3156	9	0	6	2	15.211499	1	2	3	2	1		1	0	0			8	5
3156	10	0	6	2	16.295689	1	2	3	2	1					1	0	8	5
3156	11	0	6	2	17.149897	1	2	3	2	1					1	1	8	5
3156	12	0	6	2	18.332649	1	2	3	2	1		1	0	0	0	0	8	5
3156	13	0	6	2	19.154005	1		3	2	1							8	5
3156	14	0	6	2	20.271048	1		3	2	1					0	0	8	5
3156	15	0	6	2	21.059547	1		3	2	1		1	0	0	0	0	8	5
3156	16	0	6	2	22.275154	1		3	2	1					1	0	8	5
3156	17	0	6	2	23.162218	1		3	2	1							8	5
3156	18	0	6	2	24.147844	1		3	2	1	2	1	0	0			8	5
3157	0	0	7	2	6.1437373	1	1	3	1	1	2	0	0	0	1	1	17	5
3157	1	0	7	2	6.9650922	1	1	3	1	1					1	0	17	5
3157	2	0	7	2	8.1149893	1	1	3	1	1					1	0	17	5
3157	3	0	7	2	9.1663246	1	1	3	1	1		0	0	0	1	0	17	5
3157	4	0	7	2	10.020534	1	1	3	1	1					1	1	17	5
3157	5	0	7	2	11.203285	1	1	3	1	1					1	0	17	5
3157	6	0	7	2	12.156057	1	1	3	1	1		0	0	0	1	1	17	5
3157	7	0	7	2	13.075975	1	2	3	1	1					1	0	17	5
3157	8	0	7	2	14.193019	1	2	3	1	1					1	1	17	5
3157	9	0	7	2	15.112936	1	2	3	1	1		0	0	0	1	0	17	5
3157	10	0	7	2	16.032854	1	2	3	1	1					1	0	17	5
3157	11	0	7	2	17.149897	1	2	3	1	1					1	0	17	5
3157	12	0	7	2	18.004107	1	2	3	1	1		0	0	0	1	0	17	5
3157	13	0	7	2	19.088295	1		3	1	1					1	0	17	5
3157	14	0	7	2	20.172485	1		3	1	1					1	1	17	5
3157	15	0	7	2	21.059547	1		3	1	1		0	0	0	1	0	17	5
3157	16	0	7	2	22.143738	1		3	1	1					1	1	17	5
3157	17	0	7	2	23.195072	1		3	1	1	2	0	0	0	1	0	17	5
3158	0	0	7	2	6.1437373	1	1	3	2	1	2	0	0	0	1	0	9	0
3158	1	0	7	2	6.9650922	1	1	3	2	1					1	0	9	0
3158	2	0	7	2	8.1149893	1	1	3	2	1					1	0	9	0
3158	3	0	7	2	9.1663246	1	1	3	2	1		0	1	0	1	0	9	0
3158	4	0	7	2	10.020534	1	1	3	2	1					1	0	9	0
3158	5	0	7	2	11.203285	1	1	3	2	1					0	0	9	0
3158	6	0	7	2	12.156057	1	1	3	2	1		1	0	0	1	0	9	0
3158	7	0	7	2	13.075975	1	2	3	2	1							9	0
3158	8	0	7	2	14.324435	1	2	3	2	1					0	0	9	0
3158	9	0	7	2	15.112936	1	2	3	2	1		0	0	0			9	0
3158	10	0	7	2	16.032854	1	2	3	2	1							9	0
3158	11	0	7	2	17.149897	1	2	3	2	1					1	0	9	0
3158	12	0	7	2	18.004107	1	2	3	2	1		0	1	1	0	0	9	0
3158	13	0	7	2	19.088295	1		3	2	1					0	0	9	0
3158	14	0	7	2	20.172485	1		3	2	1					1	0	9	0
3158	15	0	7	2	21.092403	1		3	2	1		0	1	1	1	0	9	0
3158	16	0	7	2	22.143738	1		3	2	1					1	0	9	0
3158	17	0	7	2	23.195072	1		3	2	1	2	0	0	0			9	0
3159	0	0	7	1	5.9466119	1	1	3	2	1	2	0	0	0	0	0	9	0
3159	1	0	7	1	7.0965095	1	1	3	2	1					1	0	9	0
3159	2	0	7	1	8.1478443	1	1	3	2	1					1	0	9	0
3159	3	0	7	1	9.0020533	1	1	3	2	1		0	0	0	1	0	9	0
3159	4	0	7	1	10.184805	1	1	3	2	1					1	0	9	0
3159	5	0	7	1	11.137577	1	1	3	2	1					0	0	9	0
3159	6	0	7	1	12.057495	1	1	3	2	1		0	0	0	1	0	9	0
3159	7	0	7	1	13.174538	1	2	3	2	1					1	0	9	0
3159	8	0	7	1	14.094456	1	2	3	2	1					0	0	9	0
3159	9	0	7	1	15.014374	1	2	3	2	1		0	0	0			9	0
[truncated: 9,369 more rows]
